# Supplementary material for: [N,N-Bis(diphenyl­phosphino)propyl­amine-κ2 P,P]bromidotricarbonyl­rhenium(I)
Source: Acta Crystallogr Sect E Struct Rep Online. 2009 Nov 14;65(Pt 12):m1575–6. doi: 10.1107/S1600536809047242 (PMC2971857; doi:10.1107/S1600536809047242)
Supplement: Supplementary file 1 [file e-65-m1575-sup1.cif]

##############################################################################
###                                                                        ###
###        Electronic paper (Acta Crystallographica Section E)             ###
###                                                                        ###
##############################################################################
#                                                                            #
# This CIF contains the data in a paper accepted for publication in Acta     #
# Crystallographica Section E. It conforms to the requirements of Notes      #
# for Authors for Section E, and has been peer reviewed under the auspices   #
# of the IUCr Commission on Journals.                                        #
#                                                                            #
# Full details of the Crystallographic Information File format               #
# are given in the paper "The Crystallographic Information File (CIF):       #
# a New Standard Archive File for Crystallography" by S. R. Hall, F. H.      #
# Allen and I. D. Brown [Acta Cryst. (1991), A47, 655-685].                  #
#                                                                            #
# The current version of the core CIF dictionary is obtainable from          #
# ftp://ftp.iucr.org/pub/cif_core.dic. The current version number is 2.4.    #
#                                                                            #
# Software is freely available for graphical display of the structure(s) in  #
# this CIF.  For information consult the CIF home page http://www.iucr.org/  #
# cif/home.html                                                              #
#                                                                            #
# This file may be used for bona fide research purposes within the           #
# scientific community so long as proper attribution is given to the journal # 
# article from which it was obtained.                                        #
#                                                                            #
##############################################################################
                                             
data_global
_audit_creation_method     'WinGX routine CIF_UPDATE'
_audit_conform_dict_name     cif_core.dic
_audit_conform_dict_version     2.3
_journal_date_recd_electronic     2009-09-21
_journal_date_accepted     2009-11-09
_journal_name_full     'Acta Crystallographica, Section E'
_journal_year     2009
_journal_volume     65
_journal_issue     12
_journal_page_first     m1575
_journal_page_last     m1576
_journal_paper_category     QM
_journal_coeditor_code     FI2092
_publ_contact_author_name     'Visser, Hendrik G.'
_publ_contact_author_address
;
Department of Chemistry
University of the Free State
PO Box 339
Bloemfontein
9330
South Africa
;
_publ_contact_author_email     visserhg.sci@ufs.ac.za
_publ_contact_author_fax     '+27 51 444 6384'
_publ_contact_author_phone     '+27 51 401 2497'
_publ_section_title
;\
[<i>N</i>,<i>N</i>-Bis(diphenylphosphino)propylamine-\k^2^<i>P</i>,<i>P</i>;]\
bromidotricarbonylrhenium(I)
;
loop_
    _publ_author_name
    _publ_author_address
    'Schutte, Marietjie'
;
Department of Chemistry
University of the Free State
PO Box 339
Bloemfontein 9330
South Africa
;
    'Visser, Hendrik G.'
;
Department of Chemistry
University of the Free State
PO Box 339
Bloemfontein 9330
South Africa
;
    'Brink, Alice'
;
Department of Chemistry
University of the Free State
PO Box 339
Bloemfontein 9330
South Africa
;
data_I
_audit_creation_method     'WinGX routine CIF_UPDATE'
_chemical_name_systematic
;
[<i>N</i>,<i>N</i>-Bis(diphenylphosphino)propylamine-
\k^2^<i>P</i>,<i>P</i>]bromidotricarbonylrhenium(I)
;
_chemical_formula_moiety     'C30 H27 Br N O3 P2 Re'
_chemical_formula_sum     'C30 H27 Br N O3 P2 Re'
_chemical_formula_iupac     '[Re Br (C27 H27 N P2) (C O)3]'
_chemical_formula_weight     777.58
_symmetry_cell_setting     monoclinic
_symmetry_space_group_name_H-M     'P 21/n'
_symmetry_space_group_name_Hall     '-P 2yn'
loop_
    _symmetry_equiv_pos_as_xyz
    'x, y, z'
    '-x+1/2, y+1/2, -z+1/2'
    '-x, -y, -z'
    'x-1/2, -y-1/2, z-1/2'
_cell_length_a     11.0120(2)
_cell_length_b     17.1620(3)
_cell_length_c     15.2090(2)
_cell_angle_alpha     90.00
_cell_angle_beta     96.735(2)
_cell_angle_gamma     90.00
_cell_volume     2854.48(7)
_cell_formula_units_Z     4
_cell_measurement_reflns_used     10593
_cell_measurement_theta_min     2.2035
_cell_measurement_theta_max     33.1450
_cell_measurement_temperature     100(2)
_exptl_crystal_description     'Cuboid'
_exptl_crystal_colour     'colourless'
_exptl_crystal_size_max     0.1
_exptl_crystal_size_mid     0.08
_exptl_crystal_size_min     0.05
_exptl_crystal_density_diffrn     1.809
_exptl_crystal_density_method     'not measured'
_exptl_crystal_F_000     1512
_exptl_absorpt_coefficient_mu     5.801
_exptl_absorpt_correction_type     'multi-scan'
_exptl_absorpt_process_details
;
(CrysAlis RED; Oxford Diffraction, 2006)
;
_exptl_absorpt_correction_T_min     0.5946
_exptl_absorpt_correction_T_max     0.7602
_exptl_special_details
;
The intensity data was collected on a Oxford Diffraction Xcalibur 3 area
detector diffractometer using an exposure time of 30 s/frame (Oxford,
2006<i>a</i>). A total of 552 frames were collected with a frame width of
0.75\% covering up to \q = 28.0\% with 99.5% completeness accomplized.
CrysAlis RED (Oxford Diffraction Ltd,
Version 1.171.31.5 (Oxford, 2006b)
Empirical absorption correction using spherical harmonics,
implemented in SCALE3 ABSPACK scaling algorithm.
;
_diffrn_ambient_temperature     100(2)
_diffrn_radiation_type     MoK\a
_diffrn_radiation_wavelength     0.71069
_diffrn_radiation_source     'Enhance (Mo) X-ray Source'
_diffrn_radiation_monochromator     'graphite'
_diffrn_measurement_device_type
                               'Oxford Diffraction Xcalibur 3 CCD area-detector'
_diffrn_measurement_method     \w
_diffrn_detector_area_resol_mean     16.1829
_diffrn_reflns_number     22483
_diffrn_reflns_av_R_equivalents     0.0457
_diffrn_reflns_theta_min     2.21
_diffrn_reflns_theta_max     28
_diffrn_reflns_theta_full     28
_diffrn_measured_fraction_theta_max     0.995
_diffrn_measured_fraction_theta_full     0.995
_diffrn_reflns_limit_h_min     -11
_diffrn_reflns_limit_h_max     14
_diffrn_reflns_limit_k_min     -22
_diffrn_reflns_limit_k_max     21
_diffrn_reflns_limit_l_min     -20
_diffrn_reflns_limit_l_max     16
_diffrn_standards_number     0
_diffrn_standards_interval_count     0
_diffrn_standards_interval_time     0
_diffrn_standards_decay_%     0
_reflns_number_total     6863
_reflns_number_gt     5197
_reflns_threshold_expression     I>2\s(I)
_refine_ls_structure_factor_coef     Fsqd
_refine_ls_matrix_type     full
_refine_ls_R_factor_gt     0.0334
_refine_ls_wR_factor_ref     0.0883
_refine_ls_goodness_of_fit_ref     1.025
_refine_ls_restrained_S_all     1.025
_refine_ls_number_reflns     6863
_refine_ls_number_parameters     387
_refine_ls_number_restraints     0
_refine_ls_hydrogen_treatment     constr
_refine_ls_weighting_scheme     calc
_refine_ls_weighting_details
                 'calc w=1/[\s^2^(Fo^2^)+(0.0476P)^2^] where P=(Fo^2^+2Fc^2^)/3'
_atom_sites_solution_primary     direct
_atom_sites_solution_secondary     difmap
_refine_ls_shift/su_max     0.001
_refine_diff_density_max     1.946
_refine_diff_density_min     -1.109
_refine_ls_extinction_method     none
loop_
    _atom_type_symbol
    _atom_type_description
    _atom_type_scat_dispersion_real
    _atom_type_scat_dispersion_imag
    _atom_type_scat_source
    C C 0.0033 0.0016 'International Tables Vol C Tables 4.2.6.8 and 6.1.1.4'
    H H 0 0 'International Tables Vol C Tables 4.2.6.8 and 6.1.1.4'
    N N 0.0061 0.0033 'International Tables Vol C Tables 4.2.6.8 and 6.1.1.4'
    O O 0.0106 0.006 'International Tables Vol C Tables 4.2.6.8 and 6.1.1.4'
    P P 0.1023 0.0942 'International Tables Vol C Tables 4.2.6.8 and 6.1.1.4'
    Br Br -0.2901 2.4595 'International Tables Vol C Tables 4.2.6.8 and 6.1.1.4'
    Re Re -1.0185 7.231 'International Tables Vol C Tables 4.2.6.8 and 6.1.1.4'
_computing_data_collection     'CrysAlis CCD (Oxford Diffraction, 2006)'
_computing_cell_refinement     'CrysAlis RED (Oxford Diffraction, 2006)'
_computing_data_reduction     'CrysAlis RED (Oxford Diffraction, 2006)'
_computing_structure_solution     'SHELXS97 (Sheldrick, 2008)'
_computing_structure_refinement     'SHELXL97 (Sheldrick, 2008)'
_computing_molecular_graphics     'DIAMOND (Brandenberg & Putz, 2004)'
_computing_publication_material     'WinGX (Farrugia, 1999)'
loop_
    _atom_site_type_symbol
    _atom_site_label
    _atom_site_fract_x
    _atom_site_fract_y
    _atom_site_fract_z
    _atom_site_U_iso_or_equiv
    _atom_site_adp_type
    _atom_site_calc_flag
    _atom_site_refinement_flags
    _atom_site_occupancy
    _atom_site_disorder_assembly
    _atom_site_disorder_group
    Re Re1 0.686711(18) 0.106550(11) 0.202197(12) 0.02066(7) Uani d . 1 . .
    P P2 0.73189(12) 0.20128(8) 0.32094(8) 0.0239(3) Uani d . 1 A .
    P P1 0.85557(12) 0.19498(7) 0.17874(8) 0.0242(3) Uani d . 1 A .
    C C2 0.5544(5) 0.0550(3) 0.2545(3) 0.0285(12) Uani d . 1 A .
    O O2 0.4813(4) 0.0257(2) 0.2910(3) 0.0411(10) Uani d . 1 . .
    C C34 0.8309(8) 0.0726(4) 0.5839(4) 0.054(2) Uani d . 1 A .
    H H34 0.849 0.0436 0.6371 0.064 Uiso calc R 1 . .
    C C35 0.9232(8) 0.0939(3) 0.5363(5) 0.059(2) Uani d . 1 . .
    H H35 1.0051 0.0798 0.5564 0.071 Uiso calc R 1 . .
    O O1 0.6682(4) -0.0050(2) 0.0405(2) 0.0438(10) Uani d . 1 . .
    C C1 0.6767(5) 0.0357(3) 0.1004(3) 0.0295(12) Uani d . 1 A .
    C C32 0.6847(6) 0.1351(3) 0.4772(3) 0.0330(13) Uani d . 1 A .
    H H32 0.6024 0.1488 0.4576 0.04 Uiso calc R 1 . .
    C C44 0.4952(6) 0.4065(3) 0.3942(4) 0.0443(17) Uani d . 1 A .
    H H44 0.4454 0.4483 0.4098 0.053 Uiso calc R 1 . .
    C C46 0.5319(6) 0.3030(3) 0.2950(4) 0.0370(14) Uani d . 1 A .
    H H46 0.5082 0.2743 0.2424 0.044 Uiso calc R 1 . .
    C C31 0.7784(5) 0.1570(3) 0.4284(3) 0.0271(11) Uani d . 1 . .
    C C11 1.0162(5) 0.1714(3) 0.1741(3) 0.0243(11) Uani d . 1 . .
    C C26 0.7771(5) 0.3402(3) 0.1033(4) 0.0368(14) Uani d . 1 A .
    H H26 0.7563 0.3547 0.1599 0.044 Uiso calc R 1 . .
    C C22 0.8530(5) 0.2457(3) 0.0066(4) 0.0332(13) Uani d . 1 A .
    H H22 0.8869 0.196 -0.003 0.04 Uiso calc R 1 . .
    C C21 0.8280(5) 0.2662(3) 0.0915(3) 0.0273(12) Uani d . 1 . .
    C C13 1.1832(5) 0.0804(4) 0.1978(4) 0.0382(14) Uani d . 1 . .
    H H13 1.2126 0.0295 0.2129 0.046 Uiso calc R 1 A .
    C C16 1.0980(5) 0.2284(3) 0.1530(3) 0.0257(11) Uani d . 1 A .
    H H16 1.0689 0.2792 0.1373 0.031 Uiso calc R 1 . .
    C C41 0.6376(5) 0.2829(3) 0.3499(3) 0.0281(12) Uani d . 1 . .
    C C36 0.8976(6) 0.1362(3) 0.4586(4) 0.0413(15) Uani d . 1 A .
    H H36 0.9623 0.151 0.4258 0.05 Uiso calc R 1 . .
    C C15 1.2208(5) 0.2120(3) 0.1548(3) 0.0313(12) Uani d . 1 . .
    H H15 1.2759 0.2514 0.1407 0.038 Uiso calc R 1 A .
    C C14 1.2640(5) 0.1374(4) 0.1772(4) 0.0396(14) Uani d . 1 A .
    H H14 1.3485 0.1258 0.1784 0.048 Uiso calc R 1 . .
    N N1 0.8534(5) 0.2416(3) 0.2781(3) 0.0355(12) Uani d . 1 . .
    C C45 0.4617(6) 0.3653(4) 0.3180(4) 0.0447(16) Uani d . 1 . .
    H H45 0.3899 0.3795 0.2807 0.054 Uiso calc R 1 A .
    C C24 0.7837(6) 0.3709(4) -0.0495(4) 0.0439(15) Uani d . 1 A .
    H H24 0.771 0.407 -0.097 0.053 Uiso calc R 1 . .
    C C12 1.0608(5) 0.0966(3) 0.1967(3) 0.0287(12) Uani d . 1 A .
    H H12 1.0062 0.0571 0.2113 0.034 Uiso calc R 1 . .
    C C25 0.7571(6) 0.3919(3) 0.0334(4) 0.0454(16) Uani d . 1 . .
    H H25 0.7248 0.4421 0.0427 0.054 Uiso calc R 1 A .
    C C23 0.8290(5) 0.2972(4) -0.0641(4) 0.0407(14) Uani d . 1 . .
    H H23 0.8436 0.282 -0.122 0.049 Uiso calc R 1 A .
    C C42 0.6723(5) 0.3252(3) 0.4263(4) 0.0322(13) Uani d . 1 A .
    H H42 0.7448 0.3115 0.4632 0.039 Uiso calc R 1 . .
    C C43 0.6020(6) 0.3875(3) 0.4492(4) 0.0408(15) Uani d . 1 . .
    H H43 0.626 0.4168 0.5013 0.049 Uiso calc R 1 A .
    C C33 0.7130(8) 0.0925(3) 0.5559(4) 0.0489(19) Uani d . 1 . .
    H H33 0.6496 0.0776 0.5897 0.059 Uiso calc R 1 A .
    Br Br2 0.8260(2) 0.00301(16) 0.29098(18) 0.0268(5) Uani d P 0.462(4) A 1
    C C3A 0.5759(17) 0.1762(8) 0.1278(10) 0.027(2) Uani d P 0.462(4) A 1
    O O3A 0.5100(18) 0.2120(12) 0.0826(14) 0.041(6) Uani d P 0.462(4) A 1
    Br Br1 0.5387(2) 0.19542(14) 0.09865(15) 0.0254(5) Uani d P 0.538(4) . 2
    C C3B 0.7961(12) 0.0397(7) 0.2678(8) 0.027(2) Uani d P 0.538(4) . 2
    O O3B 0.8632(15) -0.0078(12) 0.3052(13) 0.055(6) Uani d P 0.538(4) . 2
    C C4B 0.9665(16) 0.2791(10) 0.3419(10) 0.026(4) Uani d P 0.352(9) A 1
    H H4B1 0.9494 0.278 0.4043 0.031 Uiso calc PR 0.352(9) A 1
    H H4B2 1.0424 0.2494 0.337 0.031 Uiso calc PR 0.352(9) A 1
    C C5B 0.9802(16) 0.3627(10) 0.3113(11) 0.0342(18) Uani d P 0.352(9) A 1
    H H5B1 0.9909 0.3637 0.2476 0.041 Uiso calc PR 0.352(9) A 1
    H H5B2 0.9061 0.3931 0.3198 0.041 Uiso calc PR 0.352(9) A 1
    C C6B 1.090(4) 0.3979(17) 0.365(3) 0.035(7) Uani d P 0.352(9) A 1
    H H6B1 1.1007 0.4517 0.3454 0.052 Uiso calc PR 0.352(9) A 1
    H H6B2 1.1631 0.3675 0.356 0.052 Uiso calc PR 0.352(9) A 1
    H H6B3 1.0783 0.3975 0.4276 0.052 Uiso calc PR 0.352(9) A 1
    C C4A 0.9176(8) 0.3160(5) 0.2997(5) 0.025(2) Uani d P 0.648(9) A 2
    H H4A1 0.8637 0.3516 0.3285 0.03 Uiso calc PR 0.648(9) A 2
    H H4A2 0.9376 0.341 0.2445 0.03 Uiso calc PR 0.648(9) A 2
    C C5A 1.0330(10) 0.3019(5) 0.3604(6) 0.0342(18) Uani d P 0.648(9) A 2
    H H5A1 1.0798 0.2593 0.3362 0.041 Uiso calc PR 0.648(9) A 2
    H H5A2 1.012 0.2852 0.419 0.041 Uiso calc PR 0.648(9) A 2
    C C6A 1.112(2) 0.3747(10) 0.3713(18) 0.046(4) Uani d P 0.648(9) A 2
    H H6A1 1.1864 0.3636 0.4113 0.069 Uiso calc PR 0.648(9) A 2
    H H6A2 1.0663 0.4167 0.3961 0.069 Uiso calc PR 0.648(9) A 2
    H H6A3 1.1344 0.3907 0.3134 0.069 Uiso calc PR 0.648(9) A 2
loop_
    _atom_site_aniso_label
    _atom_site_aniso_U_11
    _atom_site_aniso_U_22
    _atom_site_aniso_U_33
    _atom_site_aniso_U_12
    _atom_site_aniso_U_13
    _atom_site_aniso_U_23
    Re1 0.02282(11) 0.01788(10) 0.02159(10) 0.00267(9) 0.00387(7) 0.00426(8)
    P2 0.0250(7) 0.0247(7) 0.0234(6) 0.0020(6) 0.0084(5) 0.0003(5)
    P1 0.0275(7) 0.0192(7) 0.0278(7) -0.0005(5) 0.0113(6) -0.0025(5)
    C2 0.032(3) 0.021(3) 0.033(3) 0.004(2) 0.001(2) 0.009(2)
    O2 0.032(2) 0.045(3) 0.047(2) -0.004(2) 0.0088(19) 0.017(2)
    C34 0.100(6) 0.021(3) 0.032(3) 0.007(4) -0.025(4) -0.006(3)
    C35 0.072(5) 0.025(4) 0.068(5) 0.000(3) -0.043(4) -0.002(3)
    O1 0.064(3) 0.035(2) 0.030(2) 0.011(2) -0.004(2) -0.0039(19)
    C1 0.031(3) 0.029(3) 0.029(3) 0.004(2) 0.004(2) 0.009(2)
    C32 0.051(4) 0.022(3) 0.026(3) 0.009(3) 0.010(3) 0.004(2)
    C44 0.063(4) 0.028(3) 0.047(4) 0.016(3) 0.031(3) 0.013(3)
    C46 0.046(4) 0.039(3) 0.029(3) 0.014(3) 0.016(3) 0.009(2)
    C31 0.037(3) 0.019(3) 0.026(3) 0.005(2) 0.004(2) -0.007(2)
    C11 0.025(3) 0.026(3) 0.023(2) 0.000(2) 0.006(2) -0.004(2)
    C26 0.044(4) 0.021(3) 0.049(4) 0.007(3) 0.020(3) 0.002(2)
    C22 0.035(3) 0.027(3) 0.038(3) 0.007(2) 0.008(3) -0.002(2)
    C21 0.026(3) 0.020(3) 0.039(3) 0.002(2) 0.014(2) 0.003(2)
    C13 0.030(3) 0.031(3) 0.053(4) 0.006(3) 0.002(3) 0.011(3)
    C16 0.033(3) 0.018(2) 0.026(3) -0.001(2) 0.007(2) -0.001(2)
    C41 0.038(3) 0.021(3) 0.028(3) 0.002(2) 0.015(2) 0.004(2)
    C36 0.046(4) 0.028(3) 0.048(4) -0.002(3) -0.004(3) -0.007(3)
    C15 0.028(3) 0.032(3) 0.033(3) -0.010(2) 0.001(2) 0.004(2)
    C14 0.025(3) 0.043(3) 0.049(4) -0.002(3) -0.003(3) 0.014(3)
    N1 0.041(3) 0.030(3) 0.039(3) -0.012(2) 0.020(2) -0.017(2)
    C45 0.058(4) 0.039(3) 0.039(3) 0.025(3) 0.017(3) 0.017(3)
    C24 0.045(4) 0.036(3) 0.050(4) 0.006(3) 0.008(3) 0.016(3)
    C12 0.032(3) 0.023(3) 0.033(3) -0.005(2) 0.009(2) 0.000(2)
    C25 0.056(4) 0.024(3) 0.059(4) 0.013(3) 0.018(3) 0.014(3)
    C23 0.038(3) 0.047(4) 0.039(3) 0.007(3) 0.009(3) 0.008(3)
    C42 0.042(3) 0.022(3) 0.036(3) 0.002(2) 0.020(3) 0.002(2)
    C43 0.064(4) 0.026(3) 0.038(3) 0.002(3) 0.029(3) 0.006(3)
    C33 0.098(6) 0.018(3) 0.033(3) 0.006(3) 0.016(4) -0.004(2)
    Br2 0.0311(11) 0.0207(10) 0.0296(9) 0.0008(9) 0.0076(8) 0.0047(7)
    C3A 0.049(6) 0.009(4) 0.028(5) -0.007(4) 0.021(4) 0.000(4)
    O3A 0.047(12) 0.032(10) 0.044(10) 0.011(7) 0.006(7) 0.007(6)
    Br1 0.0226(10) 0.0286(12) 0.0253(9) 0.0057(7) 0.0049(7) 0.0087(7)
    C3B 0.049(6) 0.009(4) 0.028(5) -0.007(4) 0.021(4) 0.000(4)
    O3B 0.064(13) 0.042(8) 0.063(10) 0.006(8) 0.024(8) 0.006(6)
    C4B 0.029(10) 0.025(9) 0.023(8) 0.003(8) -0.001(7) -0.001(7)
    C5B 0.038(5) 0.029(4) 0.034(4) -0.006(4) -0.004(4) -0.004(3)
    C6B 0.047(18) 0.014(15) 0.040(12) -0.004(11) -0.014(11) 0.009(11)
    C4A 0.027(5) 0.022(4) 0.026(4) 0.000(4) 0.008(4) -0.001(4)
    C5A 0.038(5) 0.029(4) 0.034(4) -0.006(4) -0.004(4) -0.004(3)
    C6A 0.050(9) 0.024(10) 0.059(9) 0.006(8) -0.020(6) 0.004(8)
_geom_special_details
;
All e.s.d.'s (except the e.s.d. in the dihedral angle between two l.s. planes)
are estimated using the full covariance matrix. The cell e.s.d.'s are taken
into account individually in the estimation of e.s.d.'s in distances, angles
and torsion angles; correlations between e.s.d.'s in cell parameters are only
used when they are defined by crystal symmetry. An approximate (isotropic)
treatment of cell e.s.d.'s is used for estimating e.s.d.'s involving l.s.
planes.
;
loop_
    _geom_bond_atom_site_label_1
    _geom_bond_atom_site_label_2
    _geom_bond_site_symmetry_2
    _geom_bond_distance
    _geom_bond_publ_flag
    Re1 C3B . 1.866(15) y
    Re1 C2 . 1.952(5) y
    Re1 C1 . 1.962(6) y
    Re1 C3A . 1.968(18) y
    Re1 P2 . 2.4375(14) y
    Re1 P1 . 2.4583(15) y
    Re1 Br2 . 2.617(3) y
    Re1 Br1 . 2.619(2) y
    P2 N1 . 1.702(5) ?
    P2 C31 . 1.820(5) ?
    P2 C41 . 1.828(5) ?
    P2 P1 . 2.6897(18) ?
    P1 N1 . 1.713(4) ?
    P1 C21 . 1.804(5) ?
    P1 C11 . 1.824(5) ?
    C2 O2 . 1.146(6) ?
    C34 C33 . 1.361(10) ?
    C34 C35 . 1.366(10) ?
    C34 H34 . 0.95 ?
    C35 C36 . 1.387(9) ?
    C35 H35 . 0.95 ?
    O1 C1 . 1.142(6) ?
    C32 C31 . 1.392(7) ?
    C32 C33 . 1.406(8) ?
    C32 H32 . 0.95 ?
    C44 C45 . 1.370(9) ?
    C44 C43 . 1.400(9) ?
    C44 H44 . 0.95 ?
    C46 C45 . 1.388(8) ?
    C46 C41 . 1.393(8) ?
    C46 H46 . 0.95 ?
    C31 C36 . 1.386(8) ?
    C11 C16 . 1.392(7) ?
    C11 C12 . 1.402(7) ?
    C26 C25 . 1.382(8) ?
    C26 C21 . 1.408(7) ?
    C26 H26 . 0.95 ?
    C22 C23 . 1.394(8) ?
    C22 C21 . 1.395(7) ?
    C22 H22 . 0.95 ?
    C13 C12 . 1.375(7) ?
    C13 C14 . 1.383(8) ?
    C13 H13 . 0.95 ?
    C16 C15 . 1.379(7) ?
    C16 H16 . 0.95 ?
    C41 C42 . 1.385(8) ?
    C36 H36 . 0.95 ?
    C15 C14 . 1.394(8) ?
    C15 H15 . 0.95 ?
    C14 H14 . 0.95 ?
    N1 C4A . 1.478(9) ?
    N1 C4B . 1.619(18) ?
    C45 H45 . 0.95 ?
    C24 C25 . 1.376(9) ?
    C24 C23 . 1.386(8) ?
    C24 H24 . 0.95 ?
    C12 H12 . 0.95 ?
    C25 H25 . 0.95 ?
    C23 H23 . 0.95 ?
    C42 C43 . 1.388(8) ?
    C42 H42 . 0.95 ?
    C43 H43 . 0.95 ?
    C33 H33 . 0.95 ?
    C3A O3A . 1.12(2) ?
    C3B O3B . 1.20(2) ?
    C4B C5B . 1.52(2) ?
    C4B H4B1 . 0.99 ?
    C4B H4B2 . 0.99 ?
    C5B C6B . 1.50(4) ?
    C5B H5B1 . 0.99 ?
    C5B H5B2 . 0.99 ?
    C6B H6B1 . 0.98 ?
    C6B H6B2 . 0.98 ?
    C6B H6B3 . 0.98 ?
    C4A C5A . 1.500(13) ?
    C4A H4A1 . 0.99 ?
    C4A H4A2 . 0.99 ?
    C5A C6A . 1.52(3) ?
    C5A H5A1 . 0.99 ?
    C5A H5A2 . 0.99 ?
    C6A H6A1 . 0.98 ?
    C6A H6A2 . 0.98 ?
    C6A H6A3 . 0.98 ?
loop_
    _geom_angle_atom_site_label_1
    _geom_angle_atom_site_label_2
    _geom_angle_atom_site_label_3
    _geom_angle_site_symmetry_1
    _geom_angle_site_symmetry_3
    _geom_angle
    _geom_angle_publ_flag
    C3B Re1 C2 . . 88.2(3) ?
    C3B Re1 C1 . . 90.8(3) ?
    C2 Re1 C1 . . 93.7(2) ?
    C3B Re1 C3A . . 177.1(5) ?
    C2 Re1 C3A . . 93.9(5) ?
    C1 Re1 C3A . . 87.1(4) ?
    C3B Re1 P2 . . 87.2(3) ?
    C2 Re1 P2 . . 95.62(16) ?
    C1 Re1 P2 . . 170.40(16) ?
    C3A Re1 P2 . . 94.6(4) ?
    C3B Re1 P1 . . 90.3(3) ?
    C2 Re1 P1 . . 162.26(16) ?
    C1 Re1 P1 . . 104.00(16) ?
    C3A Re1 P1 . . 88.3(4) ?
    P2 Re1 P1 . . 66.65(4) y
    C3B Re1 Br2 . . 5.0(3) ?
    C2 Re1 Br2 . . 84.41(16) ?
    C1 Re1 Br2 . . 87.79(16) ?
    C3A Re1 Br2 . . 174.5(4) ?
    P2 Re1 Br2 . . 90.82(7) ?
    P1 Re1 Br2 . . 94.96(7) ?
    C3B Re1 Br1 . . 175.4(3) ?
    C2 Re1 Br1 . . 93.86(16) ?
    C1 Re1 Br1 . . 85.02(16) ?
    C3A Re1 Br1 . . 2.1(4) ?
    P2 Re1 Br1 . . 96.64(7) ?
    P1 Re1 Br1 . . 88.92(7) ?
    Br2 Re1 Br1 . . 172.48(9) ?
    N1 P2 C31 . . 111.2(3) ?
    N1 P2 C41 . . 106.0(2) ?
    C31 P2 C41 . . 102.2(2) ?
    N1 P2 Re1 . . 95.10(15) ?
    C31 P2 Re1 . . 113.44(16) ?
    C41 P2 Re1 . . 128.11(19) ?
    C31 P2 P1 . . 126.09(18) ?
    C41 P2 P1 . . 125.45(16) ?
    Re1 P2 P1 . . 57.05(4) ?
    N1 P1 C21 . . 108.3(2) ?
    N1 P1 C11 . . 104.6(2) ?
    C21 P1 C11 . . 101.6(2) ?
    N1 P1 Re1 . . 94.08(16) ?
    C21 P1 Re1 . . 117.41(18) ?
    C11 P1 Re1 . . 128.48(17) ?
    C21 P1 P2 . . 120.47(17) ?
    C11 P1 P2 . . 128.68(17) ?
    Re1 P1 P2 . . 56.30(4) ?
    O2 C2 Re1 . . 175.1(5) ?
    C33 C34 C35 . . 120.5(6) ?
    C33 C34 H34 . . 119.7 ?
    C35 C34 H34 . . 119.7 ?
    C34 C35 C36 . . 120.2(7) ?
    C34 C35 H35 . . 119.9 ?
    C36 C35 H35 . . 119.9 ?
    O1 C1 Re1 . . 178.4(5) ?
    C31 C32 C33 . . 119.3(6) ?
    C31 C32 H32 . . 120.3 ?
    C33 C32 H32 . . 120.3 ?
    C45 C44 C43 . . 120.6(6) ?
    C45 C44 H44 . . 119.7 ?
    C43 C44 H44 . . 119.7 ?
    C45 C46 C41 . . 119.3(6) ?
    C45 C46 H46 . . 120.3 ?
    C41 C46 H46 . . 120.3 ?
    C36 C31 C32 . . 119.1(5) ?
    C36 C31 P2 . . 124.1(4) ?
    C32 C31 P2 . . 116.3(4) ?
    C16 C11 C12 . . 118.9(5) ?
    C16 C11 P1 . . 120.6(4) ?
    C12 C11 P1 . . 120.4(4) ?
    C25 C26 C21 . . 120.7(5) ?
    C25 C26 H26 . . 119.7 ?
    C21 C26 H26 . . 119.7 ?
    C23 C22 C21 . . 120.9(5) ?
    C23 C22 H22 . . 119.5 ?
    C21 C22 H22 . . 119.5 ?
    C22 C21 C26 . . 118.1(5) ?
    C22 C21 P1 . . 118.4(4) ?
    C26 C21 P1 . . 123.5(4) ?
    C12 C13 C14 . . 120.6(6) ?
    C12 C13 H13 . . 119.7 ?
    C14 C13 H13 . . 119.7 ?
    C15 C16 C11 . . 120.7(5) ?
    C15 C16 H16 . . 119.6 ?
    C11 C16 H16 . . 119.6 ?
    C42 C41 C46 . . 120.2(5) ?
    C42 C41 P2 . . 119.6(4) ?
    C46 C41 P2 . . 120.2(4) ?
    C31 C36 C35 . . 120.4(7) ?
    C31 C36 H36 . . 119.8 ?
    C35 C36 H36 . . 119.8 ?
    C16 C15 C14 . . 119.9(5) ?
    C16 C15 H15 . . 120.1 ?
    C14 C15 H15 . . 120.1 ?
    C13 C14 C15 . . 119.7(5) ?
    C13 C14 H14 . . 120.2 ?
    C15 C14 H14 . . 120.2 ?
    C4A N1 P2 . . 130.1(4) ?
    C4B N1 P2 . . 121.1(6) ?
    C4A N1 P1 . . 122.9(4) ?
    C4B N1 P1 . . 128.7(6) ?
    P2 N1 P1 . . 103.9(2) ?
    C44 C45 C46 . . 120.5(6) ?
    C44 C45 H45 . . 119.7 ?
    C46 C45 H45 . . 119.7 ?
    C25 C24 C23 . . 120.3(6) ?
    C25 C24 H24 . . 119.9 ?
    C23 C24 H24 . . 119.9 ?
    C13 C12 C11 . . 120.2(5) ?
    C13 C12 H12 . . 119.9 ?
    C11 C12 H12 . . 119.9 ?
    C24 C25 C26 . . 120.3(5) ?
    C24 C25 H25 . . 119.8 ?
    C26 C25 H25 . . 119.8 ?
    C24 C23 C22 . . 119.6(6) ?
    C24 C23 H23 . . 120.2 ?
    C22 C23 H23 . . 120.2 ?
    C41 C42 C43 . . 120.4(6) ?
    C41 C42 H42 . . 119.8 ?
    C43 C42 H42 . . 119.8 ?
    C42 C43 C44 . . 118.9(6) ?
    C42 C43 H43 . . 120.5 ?
    C44 C43 H43 . . 120.5 ?
    C34 C33 C32 . . 120.4(7) ?
    C34 C33 H33 . . 119.8 ?
    C32 C33 H33 . . 119.8 ?
    O3A C3A Re1 . . 176(2) ?
    O3B C3B Re1 . . 174.9(14) ?
    C5B C4B N1 . . 106.8(12) ?
    C5B C4B H4B1 . . 110.4 ?
    N1 C4B H4B1 . . 110.4 ?
    C5B C4B H4B2 . . 110.4 ?
    N1 C4B H4B2 . . 110.4 ?
    H4B1 C4B H4B2 . . 108.6 ?
    C6B C5B C4B . . 108.5(16) ?
    C6B C5B H5B1 . . 110 ?
    C4B C5B H5B1 . . 110 ?
    C6B C5B H5B2 . . 110 ?
    C4B C5B H5B2 . . 110 ?
    H5B1 C5B H5B2 . . 108.4 ?
    C5B C6B H6B1 . . 109.5 ?
    C5B C6B H6B2 . . 109.5 ?
    H6B1 C6B H6B2 . . 109.5 ?
    C5B C6B H6B3 . . 109.5 ?
    H6B1 C6B H6B3 . . 109.5 ?
    H6B2 C6B H6B3 . . 109.5 ?
    N1 C4A C5A . . 110.2(7) ?
    N1 C4A H4A1 . . 109.6 ?
    C5A C4A H4A1 . . 109.6 ?
    N1 C4A H4A2 . . 109.6 ?
    C5A C4A H4A2 . . 109.6 ?
    H4A1 C4A H4A2 . . 108.1 ?
    C4A C5A C6A . . 111.5(9) ?
    C4A C5A H5A1 . . 109.3 ?
    C6A C5A H5A1 . . 109.3 ?
    C4A C5A H5A2 . . 109.3 ?
    C6A C5A H5A2 . . 109.3 ?
    H5A1 C5A H5A2 . . 108 ?
    C5A C6A H6A1 . . 109.5 ?
    C5A C6A H6A2 . . 109.5 ?
    H6A1 C6A H6A2 . . 109.5 ?
    C5A C6A H6A3 . . 109.5 ?
    H6A1 C6A H6A3 . . 109.5 ?
    H6A2 C6A H6A3 . . 109.5 ?
loop_
    _geom_torsion_atom_site_label_1
    _geom_torsion_atom_site_label_2
    _geom_torsion_atom_site_label_3
    _geom_torsion_atom_site_label_4
    _geom_torsion_site_symmetry_1
    _geom_torsion_site_symmetry_2
    _geom_torsion_site_symmetry_3
    _geom_torsion_site_symmetry_4
    _geom_torsion
    _geom_torsion_publ_flag
    C3B Re1 P2 N1 . . . . 88.4(4) ?
    C2 Re1 P2 N1 . . . . 176.3(2) ?
    C3A Re1 P2 N1 . . . . -89.3(5) ?
    P1 Re1 P2 N1 . . . . -3.19(18) ?
    Br2 Re1 P2 N1 . . . . 91.86(19) ?
    Br1 Re1 P2 N1 . . . . -89.13(19) ?
    C3B Re1 P2 C31 . . . . -27.4(4) ?
    C2 Re1 P2 C31 . . . . 60.6(2) ?
    C3A Re1 P2 C31 . . . . 154.9(5) ?
    P1 Re1 P2 C31 . . . . -119.0(2) ?
    Br2 Re1 P2 C31 . . . . -23.9(2) ?
    Br1 Re1 P2 C31 . . . . 155.1(2) ?
    C3B Re1 P2 C41 . . . . -156.7(4) ?
    C2 Re1 P2 C41 . . . . -68.8(3) ?
    C3A Re1 P2 C41 . . . . 25.6(5) ?
    P1 Re1 P2 C41 . . . . 111.7(2) ?
    Br2 Re1 P2 C41 . . . . -153.2(2) ?
    Br1 Re1 P2 C41 1 . . . 25.8(2) ?
    Br1 Re1 P2 C41 . . . . 25.8(2) ?
    C3B Re1 P2 P1 . . . . 91.5(3) ?
    C2 Re1 P2 P1 . . . . 179.50(15) ?
    C3A Re1 P2 P1 . . . . -86.2(4) ?
    Br2 Re1 P2 P1 . . . . 95.04(7) ?
    Br1 Re1 P2 P1 1 . . . -85.94(7) ?
    Br1 Re1 P2 P1 . . . . -85.94(7) ?
    C3B Re1 P1 N1 . . . . -83.7(4) ?
    C2 Re1 P1 N1 . . . . 1.5(5) ?
    C1 Re1 P1 N1 . . . . -174.5(2) ?
    C3A Re1 P1 N1 . . . . 98.9(4) ?
    P2 Re1 P1 N1 . . . . 3.16(18) ?
    Br2 Re1 P1 N1 . . . . -85.59(19) ?
    Br1 Re1 P1 N1 1 . . . 100.87(19) ?
    Br1 Re1 P1 N1 . . . . 100.87(19) ?
    C3B Re1 P1 C21 . . . . 163.2(4) ?
    C2 Re1 P1 C21 . . . . -111.5(5) ?
    C1 Re1 P1 C21 . . . . 72.4(2) ?
    C3A Re1 P1 C21 . . . . -14.2(4) ?
    P2 Re1 P1 C21 . . . . -109.92(19) ?
    Br2 Re1 P1 C21 . . . . 161.3(2) ?
    Br1 Re1 P1 C21 1 . . . -12.22(19) ?
    Br1 Re1 P1 C21 . . . . -12.22(19) ?
    C3B Re1 P1 C11 . . . . 28.6(4) ?
    C2 Re1 P1 C11 . . . . 113.8(5) ?
    C1 Re1 P1 C11 . . . . -62.3(3) ?
    C3A Re1 P1 C11 . . . . -148.8(5) ?
    P2 Re1 P1 C11 . . . . 115.4(2) ?
    Br2 Re1 P1 C11 . . . . 26.7(2) ?
    Br1 Re1 P1 C11 1 . . . -146.9(2) ?
    Br1 Re1 P1 C11 . . . . -146.9(2) ?
    C3B Re1 P1 P2 . . . . -86.8(3) ?
    C2 Re1 P1 P2 . . . . -1.6(5) ?
    C1 Re1 P1 P2 . . . . -177.70(16) ?
    C3A Re1 P1 P2 . . . . 95.7(4) ?
    Br2 Re1 P1 P2 . . . . -88.75(7) ?
    Br1 Re1 P1 P2 1 . . . 97.70(7) ?
    Br1 Re1 P1 P2 . . . . 97.70(7) ?
    C31 P2 P1 N1 . . . . -78.3(4) ?
    C41 P2 P1 N1 . . . . 69.0(4) ?
    Re1 P2 P1 N1 . . . . -174.9(3) ?
    N1 P2 P1 C21 . . . . -80.7(4) ?
    C31 P2 P1 C21 . . . . -159.0(3) ?
    C41 P2 P1 C21 . . . . -11.7(3) ?
    Re1 P2 P1 C21 . . . . 104.5(2) ?
    N1 P2 P1 C11 . . . . 59.8(4) ?
    C31 P2 P1 C11 . . . . -18.6(3) ?
    C41 P2 P1 C11 . . . . 128.7(3) ?
    Re1 P2 P1 C11 . . . . -115.1(2) ?
    N1 P2 P1 Re1 . . . . 174.9(3) ?
    C31 P2 P1 Re1 . . . . 96.5(2) ?
    C41 P2 P1 Re1 . . . . -116.2(2) ?
    C33 C34 C35 C36 . . . . -0.1(9) ?
    C33 C32 C31 C36 . . . . 0.0(8) ?
    C33 C32 C31 P2 . . . . 172.7(4) ?
    N1 P2 C31 C36 . . . . -19.3(5) ?
    C41 P2 C31 C36 . . . . -132.0(5) ?
    Re1 P2 C31 C36 . . . . 86.5(5) ?
    P1 P2 C31 C36 . . . . 21.2(6) ?
    N1 P2 C31 C32 . . . . 168.4(4) ?
    C41 P2 C31 C32 . . . . 55.7(4) ?
    Re1 P2 C31 C32 . . . . -85.8(4) ?
    P1 P2 C31 C32 . . . . -151.1(3) ?
    N1 P1 C11 C16 . . . . -77.7(4) ?
    C21 P1 C11 C16 . . . . 34.9(5) ?
    Re1 P1 C11 C16 . . . . 174.8(3) ?
    P2 P1 C11 C16 . . . . -111.0(4) ?
    N1 P1 C11 C12 . . . . 98.5(4) ?
    C21 P1 C11 C12 . . . . -148.8(4) ?
    Re1 P1 C11 C12 . . . . -8.9(5) ?
    P2 P1 C11 C12 . . . . 65.3(5) ?
    C23 C22 C21 C26 . . . . 0.4(8) ?
    C23 C22 C21 P1 . . . . 177.4(5) ?
    C25 C26 C21 C22 . . . . -2.4(9) ?
    C25 C26 C21 P1 . . . . -179.3(5) ?
    N1 P1 C21 C22 . . . . 165.6(4) ?
    C11 P1 C21 C22 . . . . 55.7(5) ?
    Re1 P1 C21 C22 . . . . -89.6(4) ?
    P2 P1 C21 C22 . . . . -154.8(4) ?
    N1 P1 C21 C26 . . . . -17.6(6) ?
    C11 P1 C21 C26 . . . . -127.4(5) ?
    Re1 P1 C21 C26 . . . . 87.2(5) ?
    P2 P1 C21 C26 . . . . 22.1(6) ?
    C12 C11 C16 C15 . . . . -0.3(7) ?
    P1 C11 C16 C15 . . . . 176.0(4) ?
    C45 C46 C41 C42 . . . . -0.4(8) ?
    C45 C46 C41 P2 . . . . -179.8(4) ?
    N1 P2 C41 C42 . . . . -77.5(4) ?
    C31 P2 C41 C42 . . . . 39.0(5) ?
    Re1 P2 C41 C42 . . . . 172.5(3) ?
    P1 P2 C41 C42 . . . . -114.4(4) ?
    N1 P2 C41 C46 . . . . 101.9(5) ?
    C31 P2 C41 C46 . . . . -141.6(4) ?
    Re1 P2 C41 C46 . . . . -8.1(5) ?
    P1 P2 C41 C46 . . . . 65.0(5) ?
    C32 C31 C36 C35 . . . . 0.2(8) ?
    P2 C31 C36 C35 . . . . -171.9(4) ?
    C34 C35 C36 C31 . . . . -0.2(9) ?
    C11 C16 C15 C14 . . . . 0.4(8) ?
    C12 C13 C14 C15 . . . . -0.2(9) ?
    C16 C15 C14 C13 . . . . -0.1(9) ?
    C31 P2 N1 C4A . . . . -78.0(6) ?
    C41 P2 N1 C4A . . . . 32.3(7) ?
    Re1 P2 N1 C4A . . . . 164.4(6) ?
    P1 P2 N1 C4A . . . . 160.1(8) ?
    C31 P2 N1 C4B . . . . -32.4(8) ?
    C41 P2 N1 C4B . . . . 77.9(8) ?
    Re1 P2 N1 C4B . . . . -150.0(7) ?
    P1 P2 N1 C4B . . . . -154.3(9) ?
    C31 P2 N1 P1 . . . . 121.9(3) ?
    C41 P2 N1 P1 . . . . -127.7(3) ?
    Re1 P2 N1 P1 . . . . 4.3(2) ?
    C21 P1 N1 C4A . . . . -45.5(6) ?
    C11 P1 N1 C4A . . . . 62.3(6) ?
    Re1 P1 N1 C4A . . . . -166.2(5) ?
    P2 P1 N1 C4A . . . . -161.9(7) ?
    C21 P1 N1 C4B . . . . -92.0(9) ?
    C11 P1 N1 C4B . . . . 15.8(9) ?
    Re1 P1 N1 C4B . . . . 147.4(8) ?
    P2 P1 N1 C4B . . . . 151.6(9) ?
    C21 P1 N1 P2 . . . . 116.4(3) ?
    C11 P1 N1 P2 . . . . -135.8(3) ?
    Re1 P1 N1 P2 . . . . -4.3(2) ?
    C43 C44 C45 C46 . . . . 1.3(9) ?
    C41 C46 C45 C44 . . . . -0.4(9) ?
    C14 C13 C12 C11 . . . . 0.3(9) ?
    C16 C11 C12 C13 . . . . 0.0(8) ?
    P1 C11 C12 C13 . . . . -176.4(4) ?
    C23 C24 C25 C26 . . . . 1.1(10) ?
    C21 C26 C25 C24 . . . . 1.7(10) ?
    C25 C24 C23 C22 . . . . -3.1(10) ?
    C21 C22 C23 C24 . . . . 2.3(9) ?
    C46 C41 C42 C43 . . . . 0.4(8) ?
    P2 C41 C42 C43 . . . . 179.8(4) ?
    C41 C42 C43 C44 . . . . 0.4(8) ?
    C45 C44 C43 C42 . . . . -1.3(8) ?
    C35 C34 C33 C32 . . . . 0.3(9) ?
    C31 C32 C33 C34 . . . . -0.2(8) ?
    C2 Re1 Br1 Br1 . . . 1 0.00(6) ?
    C1 Re1 Br1 Br1 . . . 1 0.00(6) ?
    C3A Re1 Br1 Br1 . . . 1 0.0(14) ?
    P2 Re1 Br1 Br1 . . . 1 0.00(6) ?
    P1 Re1 Br1 Br1 . . . 1 0.00(6) ?
    C4A N1 C4B C5B . . . . -7.6(9) ?
    P2 N1 C4B C5B . . . . -124.3(10) ?
    P1 N1 C4B C5B . . . . 88.3(12) ?
    N1 C4B C5B C6B . . . . -176.0(19) ?
    C4B N1 C4A C5A . . . . 9.0(10) ?
    P2 N1 C4A C5A . . . . 99.9(7) ?
    P1 N1 C4A C5A . . . . -103.3(7) ?
    N1 C4A C5A C6A . . . . 170.2(13) ?
loop_
    _geom_hbond_atom_site_label_D
    _geom_hbond_atom_site_label_H
    _geom_hbond_atom_site_label_A
    _geom_hbond_site_symmetry_A
    _geom_hbond_distance_DH
    _geom_hbond_distance_HA
    _geom_hbond_distance_DA
    _geom_hbond_angle_DHA
    C12 H12 O3B 1 0.95 2.51 3.39(2) 155.1
    C14 H14 Br1 1_655 0.95 2.81 3.524(6) 133
    C46 H46 Br1 1 0.95 2.63 3.519(6) 156.8
