# Supplementary material for: [N,N-Bis(diphenyl­phosphino)propyl­amine-κ2 P,P]bromidotricarbonyl­rhenium(I)
Source: Acta Crystallogr Sect E Struct Rep Online. 2009 Nov 14;65(Pt 12):m1575–6. doi: 10.1107/S1600536809047242 (PMC2971857; doi:10.1107/S1600536809047242)
Supplement: Supplementary file 2 [file e-65-m1575-Isup2.hkl]

#
# h,k,l, Fc-squared, Fo-squared, sigma(Fo-squared) and status flag
#
data_I
_shelx_title ' absx in P2(1)/n'
_shelx_refln_list_code          4
_shelx_F_calc_maximum      407.02
_exptl_crystal_F_000      1512.00
_reflns_d_resolution_high  0.7569
 
loop_
 _symmetry_equiv_pos_as_xyz
 'x, y, z'
 '-x+1/2, y+1/2, -z+1/2'
 '-x, -y, -z'
 'x-1/2, -y-1/2, z-1/2'
 
_cell_length_a    11.0120
_cell_length_b    17.1620
_cell_length_c    15.2090
_cell_angle_alpha  90.000
_cell_angle_beta   96.735
_cell_angle_gamma  90.000
 
_shelx_F_squared_multiplier     1.000
 
loop_
 _refln_index_h
 _refln_index_k
 _refln_index_l
 _refln_F_squared_calc
 _refln_F_squared_meas
 _refln_F_squared_sigma
 _refln_observed_status
   2   0   0    70942.82    78328.86   2063.99 o
   4   0   0     1356.73     1383.60    119.79 o
   6   0   0    52026.95    48211.27    370.13 o
   8   0   0    29927.80    28724.38    350.51 o
  10   0   0     1348.61      971.26    238.44 o
  12   0   0       88.20       78.44    196.42 o
  14   0   0     5349.40     5766.30    567.13 o
   1   1   0     2171.34     2039.42     78.36 o
   2   1   0    11969.69    13133.24    642.97 o
   3   1   0    17016.72    17521.55    180.16 o
   4   1   0     2760.43     2133.36    246.26 o
   5   1   0    31103.22    29922.67    224.50 o
   6   1   0    30023.71    30028.97    457.97 o
   7   1   0     5984.14     5674.36    182.05 o
   8   1   0       18.83      118.73     94.71 o
   9   1   0      734.01      747.01    144.36 o
  10   1   0      922.41      863.22    163.83 o
  11   1   0     3393.55     3486.05    192.95 o
  12   1   0     5986.32     6154.53    240.34 o
  13   1   0     3633.37     3929.95    247.63 o
  14   1   0     1010.58     1133.15    348.54 o
   0   2   0    11274.64     5268.90     89.65 o
   1   2   0    78737.66    93444.37   3391.85 o
   2   2   0     5112.03     6233.51    172.11 o
   3   2   0      178.27      490.02     79.07 o
   4   2   0      853.66      969.26    132.82 o
   5   2   0     6607.06     6797.83    162.77 o
   6   2   0     5563.77     5458.91    191.99 o
   7   2   0    33859.72    32798.16    681.89 o
   8   2   0     7413.34     6923.21    311.80 o
   9   2   0    10909.20    11217.91    420.96 o
  10   2   0     3456.34     3524.71    179.29 o
  11   2   0     1531.55     1457.69    189.27 o
  12   2   0      850.32      654.97    211.87 o
  13   2   0      687.55      548.74    289.35 o
  14   2   0      430.66      382.03    286.11 o
   1   3   0     1780.77     2169.07     64.05 o
   2   3   0    49657.00    54352.09    696.02 o
   3   3   0    15180.61    16042.33    356.07 o
   4   3   0    75358.51    73091.39   1096.53 o
   5   3   0    19640.12    18549.03    396.88 o
   6   3   0     3251.28     3777.23    300.12 o
   7   3   0     6944.79     7045.99    159.38 o
   8   3   0      847.69      764.88     97.41 o
   9   3   0     1338.38     1191.36    122.84 o
  10   3   0    16391.86    15615.93    338.55 o
  11   3   0     1387.99     1488.45    185.95 o
  12   3   0     6937.18     7264.41    289.29 o
  13   3   0     1777.77     1855.15    286.69 o
  14   3   0     2701.86     3747.01    344.79 o
   0   4   0    42679.67    52955.72    682.02 o
   1   4   0    11875.31    14204.67    313.11 o
   2   4   0    20123.35    21752.96    326.73 o
   3   4   0     3285.94     3306.81    170.34 o
   4   4   0     3500.39     3620.78    148.35 o
   5   4   0     7422.78     7229.35    167.37 o
   6   4   0      600.19      555.85    119.82 o
   7   4   0     4523.60     4158.92    140.53 o
   8   4   0    14646.03    14914.71    469.87 o
   9   4   0    12488.51    12223.43    528.47 o
  10   4   0     9863.11     9976.14    256.60 o
  11   4   0      106.98      264.86    184.94 o
  12   4   0       62.30       78.38    298.14 o
  13   4   0      880.06      840.64    304.22 o
  14   4   0     1454.01     1895.13    341.90 o
   1   5   0      258.22      397.36     50.09 o
   2   5   0     1630.30     1883.87     85.34 o
   3   5   0   132239.75   139714.14   1144.23 o
   4   5   0     4394.78     3948.59    315.19 o
   5   5   0    26813.48    26971.86    440.74 o
   6   5   0      118.94      187.21    102.96 o
   7   5   0      130.39      161.89    102.60 o
   8   5   0     1608.91     1642.13    137.03 o
   9   5   0     3508.28     3509.97    184.66 o
  10   5   0      707.66      668.75    168.30 o
  11   5   0    13029.48    13317.73    349.56 o
  12   5   0     1062.46     1184.70    251.21 o
  13   5   0     3125.21     3133.39    336.80 o
  14   5   0       86.12      315.41    318.43 o
   0   6   0     5757.77     7031.00    109.08 o
   1   6   0    12700.12    14711.17    336.16 o
   2   6   0     6386.40     6627.43    244.39 o
   3   6   0     1325.85     1539.77    173.66 o
   4   6   0     1232.14     1653.06     89.39 o
   5   6   0    12518.75    13031.92    394.03 o
   6   6   0     1938.23     2140.54    138.11 o
   7   6   0    11352.94    10921.63    334.14 o
   8   6   0     7373.20     7757.77    308.55 o
   9   6   0    18796.49    19495.72    597.07 o
  10   6   0     3639.66     3479.11    167.09 o
  11   6   0     1823.83     1559.80    235.38 o
  12   6   0       19.67      162.13    256.27 o
  13   6   0     1473.49     1616.71    321.75 o
   1   7   0      511.25      724.75     47.86 o
   2   7   0    24870.06    26267.67    934.26 o
   3   7   0     1313.68     1504.48    116.57 o
   4   7   0    50250.96    50479.68    674.05 o
   5   7   0      891.70     1052.13    110.52 o
   6   7   0     4410.35     4412.05    170.74 o
   7   7   0      635.40      753.91    139.37 o
   8   7   0      539.30      596.48    145.86 o
   9   7   0     1017.80      902.01    166.34 o
  10   7   0    10614.21    10949.48    299.16 o
  11   7   0        2.78      325.92    249.60 o
  12   7   0     7134.82     7941.56    330.52 o
  13   7   0      174.93      309.34    304.76 o
   0   8   0    14984.13    18608.24    334.37 o
   1   8   0    25009.87    26981.64    415.72 o
   2   8   0    24672.25    27097.68    443.26 o
   3   8   0     4225.06     4609.03    164.31 o
   4   8   0     3901.11     3905.28    139.88 o
   5   8   0      880.74      771.86    104.04 o
   6   8   0     8160.67     6771.96    882.29 o
   7   8   0    12790.28    13044.54    238.39 o
   8   8   0     8568.47     8479.40    392.81 o
   9   8   0     2604.80     2469.63    172.90 o
  10   8   0     6258.06     5907.59    226.53 o
  11   8   0      570.39      656.33    268.05 o
  12   8   0      655.76      610.83    285.58 o
  13   8   0      711.51      755.69    360.99 o
   1   9   0     2421.59     2523.82    110.61 o
   2   9   0     6323.24     7174.27    309.51 o
   3   9   0    24652.98    23605.58    810.19 o
   4   9   0      378.52      501.94    120.86 o
   5   9   0    34722.15    33451.93   1378.46 o
   6   9   0    15122.61    13918.22    856.00 o
   7   9   0     2992.22     3423.61    310.81 o
   8   9   0      280.27      296.31    165.27 o
   9   9   0     1045.20      896.57    176.66 o
  10   9   0      384.09      215.99    207.71 o
  11   9   0     5808.09     6467.05    469.24 o
  12   9   0      416.07      567.72    276.89 o
  13   9   0     3779.96     4303.63    362.71 o
   0  10   0   115608.65   133286.80   1584.19 o
   1  10   0     3102.78     3413.98     76.82 o
   2  10   0    13770.90    14435.74    198.40 o
   3  10   0     1283.58     1313.80     95.72 o
   4  10   0       58.89        6.02    110.24 o
   5  10   0     1454.81     1574.74    160.24 o
   6  10   0    16761.38    17300.07    379.15 o
   7  10   0     3415.64     3407.89    295.94 o
   8  10   0    14532.41    15030.88    339.60 o
   9  10   0     3783.07     3820.51    236.87 o
  10  10   0      825.17      531.22    251.83 o
  11  10   0      146.07      284.65    225.45 o
  12  10   0       38.03      179.80    306.62 o
   1  11   0      129.54      198.78     60.90 o
   2  11   0    18572.19    18901.24    315.92 o
   3  11   0      907.25      887.75     93.18 o
   4  11   0    17658.79    17453.16    324.50 o
   5  11   0      959.18      921.51    151.99 o
   6  11   0    17113.22    17561.14    440.64 o
   7  11   0     1746.56     1587.50    177.68 o
   8  11   0      215.08      472.67    182.79 o
   9  11   0       17.83       69.84    282.87 o
  10  11   0     1023.10     1016.28    273.84 o
  11  11   0      361.66      409.43    314.64 o
  12  11   0     2938.10     3460.99    421.38 o
   0  12   0     2747.98     3155.05    112.85 o
   1  12   0    36151.14    39627.82    610.21 o
   2  12   0        1.49       98.30     68.12 o
   3  12   0     3750.56     3647.39    119.82 o
   4  12   0     1821.65     1632.43    167.78 o
   5  12   0     3223.07     2873.10    147.26 o
   6  12   0      669.68      575.10    179.99 o
   7  12   0    16752.74    17325.65    357.17 o
   8  12   0       58.40      410.08    206.52 o
   9  12   0     5010.95     4715.31    269.61 o
  10  12   0        2.72      119.03    204.66 o
  11  12   0      838.10      885.78    326.71 o
  12  12   0      838.48      658.84    464.42 o
   1  13   0     9772.95    10303.84    150.03 o
   2  13   0     3870.61     4263.35    122.35 o
   3  13   0    11556.69    11987.90    414.37 o
   4  13   0     8658.38     9313.25    198.57 o
   5  13   0    16892.62    16107.62    356.00 o
   6  13   0     1986.15     1748.38    185.54 o
   7  13   0     3089.95     3035.76    229.74 o
   8  13   0       39.71      123.00    160.97 o
   9  13   0     1494.65     1899.89    253.68 o
  10  13   0     3085.89     3459.78    295.22 o
  11  13   0     3032.83     3274.47    328.56 o
   0  14   0    14603.00    15565.56    339.18 o
   1  14   0     1384.34     1648.72    128.86 o
   2  14   0     4486.75     4613.37    157.65 o
   3  14   0      866.50     1025.37    155.96 o
   4  14   0       10.00       39.42    182.72 o
   5  14   0      840.63      814.19    137.05 o
   6  14   0     5495.68     4885.62    244.00 o
   7  14   0      202.15      290.41    187.51 o
   8  14   0     8721.09     8777.02    462.94 o
   9  14   0     1184.53     1212.27    279.53 o
  10  14   0     3301.21     4063.98    307.75 o
  11  14   0       84.76      477.21    328.79 o
   1  15   0      759.10      882.94    134.34 o
   2  15   0     3195.56     2845.93    213.17 o
   3  15   0    23320.77    24206.25    814.71 o
   4  15   0     2913.29     2864.25    220.87 o
   5  15   0     7213.72     7711.31    267.58 o
   6  15   0     5355.58     5146.99    254.87 o
   7  15   0       26.30      144.11    266.01 o
   8  15   0       27.69       43.56    125.44 o
   9  15   0     2606.54     2372.10    281.17 o
  10  15   0      921.39     1313.24    307.16 o
   0  16   0      103.77      138.32    195.94 o
   1  16   0     5968.34     6657.40    200.61 o
   2  16   0      473.33      621.10    160.11 o
   3  16   0     2819.06     3033.48    209.66 o
   4  16   0      491.14      307.06    218.43 o
   5  16   0     3289.49     3468.11    227.69 o
   6  16   0       37.12      122.47    177.77 o
   7  16   0     7017.93     7501.47    426.83 o
   8  16   0      262.14      360.17    304.65 o
   9  16   0     7759.16     7971.76    358.45 o
  10  16   0      984.46      944.34    331.34 o
   1  17   0        3.85       89.60    105.82 o
   2  17   0    12756.43    13978.31    525.43 o
   3  17   0      658.58      714.08    218.28 o
   4  17   0    15203.32    15383.32    357.62 o
   5  17   0      131.93      147.83    198.62 o
   6  17   0      589.48      884.77    253.07 o
   7  17   0      373.06      195.59    321.74 o
   8  17   0      175.34       93.04    353.47 o
   9  17   0       29.46      174.04    365.90 o
   0  18   0     4784.09     4815.13    496.41 o
   1  18   0     4411.37     4655.79    207.53 o
   2  18   0     7261.89     7233.30    287.14 o
   3  18   0      693.36      823.95    242.41 o
   4  18   0      183.38      367.17    244.38 o
   5  18   0       55.13       71.78    124.59 o
   6  18   0     3132.93     2884.61    265.77 o
   7  18   0     1447.50     1352.72    294.07 o
   8  18   0     6474.21     6380.37    426.59 o
   1  19   0     1132.57     1234.29    261.62 o
   2  19   0      504.86      367.06    286.62 o
   3  19   0     7584.75     7774.62    347.67 o
   4  19   0      339.18      344.53    289.92 o
   5  19   0     4914.03     5133.12    289.39 o
   6  19   0      837.44      561.89    251.44 o
   7  19   0      712.08      834.14    282.05 o
   0  20   0    14875.98    15374.37    772.34 o
   1  20   0     2335.60     2496.36    279.33 o
   2  20   0     3356.39     3491.06    281.35 o
   3  20   0     1360.18     1172.69    288.53 o
   4  20   0       51.23       67.94    359.82 o
   5  20   0      324.99      600.55    279.05 o
   6  20   0     2106.05     1885.52    315.09 o
   1  21   0        3.40      167.45    423.13 o
   2  21   0     2522.14     2726.67    326.45 o
   3  21   0       70.32      172.26    347.31 o
   4  21   0     2964.90     2602.23    364.73 o
   5  21   0      176.68      192.67    231.96 o
   0  22   0     1244.79     1737.26    683.35 o
   1  22   0     7539.48     8213.59    544.89 o
   2  22   0     1562.03     1538.25    474.32 o
   3  22   0      232.02      588.78    407.51 o
 -13   0   1      229.82      183.58    309.13 o
 -11   0   1     1634.70     1575.36    241.01 o
  -9   0   1    18813.25    18575.69    388.89 o
  -7   0   1    31318.00    29768.05    409.02 o
  -5   0   1    11061.75    11797.94    226.57 o
  -3   0   1     3854.21     3738.29    120.93 o
   1   0   1   134017.70       14.61     67.74 o
   3   0   1    11124.28    11149.42    605.65 o
   5   0   1    28899.40    27855.97    936.37 o
   7   0   1    50917.67    49598.54    355.04 o
   9   0   1     1901.59     1680.06    211.59 o
  11   0   1      455.36      398.65    267.36 o
  13   0   1     6223.87     5964.56    379.24 o
 -14   1   1     3512.78     4150.89    380.77 o
 -13   1   1     3350.11     3127.44    271.94 o
 -12   1   1     3839.19     3895.16    212.61 o
 -11   1   1     1383.83     1388.27    178.37 o
 -10   1   1     2475.81     2580.27    162.74 o
  -9   1   1     1629.75     1653.83    138.02 o
  -8   1   1     2607.89     2450.99     84.62 o
  -7   1   1    23368.40    21747.72    493.40 o
  -6   1   1    37345.95    36549.34    289.65 o
  -5   1   1    29642.09    28261.48    416.84 o
  -4   1   1    19117.55    18009.45    232.06 o
  -3   1   1     6409.12     6488.44    164.77 o
  -2   1   1    28872.89    29866.62    736.83 o
  -1   1   1      462.81      549.58     28.36 o
   1   1   1     6103.31     2489.85   1634.66 o
   2   1   1     4235.43     4424.86    235.58 o
   3   1   1     2800.37     2614.35     96.58 o
   4   1   1     7912.27     7325.76    268.15 o
   5   1   1    20347.48    18456.92    435.46 o
   6   1   1     5809.25     5726.70    133.19 o
   7   1   1      255.59      386.74     75.45 o
   8   1   1      747.78      636.12    109.48 o
   9   1   1      567.38      543.30    146.13 o
  10   1   1     5178.22     4774.91    195.28 o
  11   1   1     2560.53     2796.06    195.32 o
  12   1   1     4395.13     4589.93    226.73 o
  13   1   1     2441.99     2573.92    254.63 o
  14   1   1      592.88      698.22    324.32 o
 -14   2   1     1315.95     1235.36    341.88 o
 -13   2   1     1576.38     1224.99    280.54 o
 -12   2   1     1464.22     1263.64    213.44 o
 -11   2   1      592.85      477.90    175.78 o
 -10   2   1     6095.37     6001.33    352.45 o
  -9   2   1     9377.37     9315.13    273.27 o
  -8   2   1    23273.71    23196.92    653.95 o
  -7   2   1     4153.98     3978.72    171.86 o
  -6   2   1     3812.32     3525.54    137.36 o
  -5   2   1     1293.47     1244.29     88.53 o
  -4   2   1     4489.72     4318.86    185.71 o
  -3   2   1    61922.50    63949.77    993.06 o
  -2   2   1   157191.06   168816.22   2632.16 o
  -1   2   1     2405.95     2885.07     73.75 o
   0   2   1   122734.60   142715.72   2046.46 o
   1   2   1      367.85      594.27     66.85 o
   2   2   1     3834.29     4287.66     83.20 o
   3   2   1    21965.51    21531.01    201.10 o
   4   2   1      132.08      172.46     57.22 o
   5   2   1     7150.88     6672.94    238.20 o
   6   2   1    41321.21    39478.80    508.38 o
   7   2   1     1060.47     1097.73    140.04 o
   8   2   1    19995.00    20177.39    417.15 o
   9   2   1     4610.23     4472.75    173.55 o
  10   2   1     1356.52     1246.89    167.67 o
  11   2   1      276.94      207.15    165.00 o
  12   2   1     1432.12     1586.32    222.71 o
  13   2   1       51.93      153.97    205.52 o
  14   2   1     3689.70     4110.98    343.10 o
 -14   3   1      503.73      723.18    319.73 o
 -13   3   1     4514.08     4838.11    287.39 o
 -12   3   1     1761.27     1888.52    277.64 o
 -11   3   1     6788.49     7074.41    228.50 o
 -10   3   1     1764.75     1816.93    159.44 o
  -9   3   1      340.00      319.30    133.92 o
  -8   3   1      195.64      123.07    106.24 o
  -7   3   1      886.04      980.85    116.17 o
  -6   3   1    30803.38    30146.96    506.04 o
  -5   3   1    22256.84    20605.90    251.73 o
  -4   3   1     6856.41     7082.62    150.09 o
  -3   3   1    16130.67    16130.12    356.67 o
  -2   3   1    50295.43    55242.04   1038.09 o
  -1   3   1    12230.95    13104.30    276.16 o
   0   3   1     6054.13     7023.64     94.93 o
   1   3   1    21101.21    23400.87    344.13 o
   2   3   1      747.59     1168.62     73.54 o
   3   3   1    89933.25    93330.19    926.18 o
   4   3   1     5687.22     5620.11    305.77 o
   5   3   1    23795.30    22575.69    371.62 o
   6   3   1     7164.48     7074.98    148.95 o
   7   3   1      373.79      472.48    104.16 o
   8   3   1      506.89      531.62    123.59 o
   9   3   1     8733.55     9010.44    373.81 o
  10   3   1      542.30      793.94    158.52 o
  11   3   1    11063.84    11420.66    625.83 o
  12   3   1     4485.77     4417.63    274.62 o
  13   3   1     2153.36     2240.62    289.26 o
  14   3   1       50.35      101.31    597.15 o
 -14   4   1      676.97      459.08    354.49 o
 -13   4   1      159.70      413.63    300.73 o
 -12   4   1      139.13       10.76    133.77 o
 -11   4   1     5435.80     5650.10    313.53 o
 -10   4   1     7260.14     7523.31    442.84 o
  -9   4   1    14575.87    15092.07    387.76 o
  -8   4   1     6750.83     6374.24    498.92 o
  -7   4   1     6640.01     6062.51    172.15 o
  -6   4   1    10933.95    11241.12    239.94 o
  -5   4   1      868.66      947.50    120.80 o
  -4   4   1     1994.16     1766.06     56.32 o
  -3   4   1    19847.94    19811.31    288.04 o
  -2   4   1     1373.18     1359.70    107.93 o
  -1   4   1     7924.71     8665.73    362.13 o
   0   4   1     2566.03     2899.83     61.86 o
   1   4   1     4887.21     5942.07    184.81 o
   2   4   1      421.72      697.06    141.45 o
   3   4   1      983.14     1246.78     97.00 o
   4   4   1     4527.41     4647.66    114.09 o
   5   4   1      809.35      706.03    100.96 o
   6   4   1     1486.43     1591.08    103.79 o
   7   4   1    11177.96    10411.94    325.71 o
   8   4   1    16737.91    16272.37    577.13 o
   9   4   1    13340.58    13153.30    495.65 o
  10   4   1      704.87      789.11    171.46 o
  11   4   1      844.34      750.24    195.65 o
  12   4   1      130.62      138.93    304.53 o
  13   4   1     1038.54     1192.77    296.97 o
  14   4   1      967.38     1413.91    363.10 o
 -14   5   1     3716.52     3945.85    335.82 o
 -13   5   1      136.56      347.26    249.03 o
 -12   5   1    13182.50    13738.28    551.03 o
 -11   5   1      179.83      221.31    240.07 o
 -10   5   1     5773.60     5523.41    278.07 o
  -9   5   1      230.49      213.70    119.71 o
  -8   5   1     1268.81     1108.88    129.23 o
  -7   5   1      640.38      525.36    148.06 o
  -6   5   1    11196.64    10898.46    296.92 o
  -5   5   1      364.40      502.96    103.41 o
  -4   5   1    77624.41    75739.29    323.31 o
  -3   5   1     5397.21     5656.16    203.02 o
  -2   5   1    27747.61    29062.09    420.22 o
  -1   5   1       26.09      131.27     42.73 o
   0   5   1     2770.73     3465.70     84.83 o
   1   5   1       26.43      386.20     93.27 o
   2   5   1    96608.02   104198.20    664.76 o
   3   5   1     8326.62     9425.86    495.20 o
   4   5   1    57863.50    58089.15    482.27 o
   5   5   1     2463.75     2381.30    107.05 o
   6   5   1     2785.97     2439.83    152.78 o
   7   5   1      635.24      523.85    117.97 o
   8   5   1    10204.61    10181.34    213.65 o
   9   5   1      352.37      654.03    146.03 o
  10   5   1    26182.82    25523.27    968.21 o
  11   5   1      675.32      925.23    187.26 o
  12   5   1     4813.24     5044.95    283.90 o
  13   5   1      532.00      466.77    313.56 o
 -13   6   1      104.54      289.17    314.03 o
 -12   6   1       54.42      226.67    240.08 o
 -11   6   1     2397.46     2651.47    233.72 o
 -10   6   1     8939.29     9428.75    409.19 o
  -9   6   1     3638.88     3573.63    147.26 o
  -8   6   1     5462.15     5436.86    210.66 o
  -7   6   1     2939.20     3046.83    296.15 o
  -6   6   1    11261.11    10693.20    336.38 o
  -5   6   1      106.01      224.96     68.77 o
  -4   6   1      576.55      512.60     74.44 o
  -3   6   1     5676.97     5402.25    106.56 o
  -2   6   1    20110.99    20832.76    271.94 o
  -1   6   1      190.94      573.81    101.13 o
   0   6   1     1109.30     1562.89    146.85 o
   1   6   1     2502.43     3032.84    119.53 o
   2   6   1    10183.80    11692.49    157.59 o
   3   6   1     1386.31     1673.93    256.34 o
   4   6   1     6449.66     6478.53    257.56 o
   5   6   1     2447.30     2252.29    190.88 o
   6   6   1     4665.16     4425.08    195.73 o
   7   6   1     5954.33     5851.00    192.96 o
   8   6   1    27676.24    27551.85    701.45 o
   9   6   1     2932.14     3124.07    215.96 o
  10   6   1     3673.39     3461.71    200.09 o
  11   6   1      100.04      372.86    260.84 o
  12   6   1      148.11      320.05    246.12 o
  13   6   1      515.44      381.60    336.80 o
 -13   7   1     4667.68     5440.00    324.10 o
 -12   7   1       95.23      517.31    266.91 o
 -11   7   1     9358.64    10043.11    329.42 o
 -10   7   1      288.48      356.21    207.58 o
  -9   7   1        3.14      156.53    175.95 o
  -8   7   1      156.26      510.53    152.98 o
  -7   7   1     3233.02     3417.63    173.03 o
  -6   7   1     3907.52     3780.20    165.61 o
  -5   7   1    38924.48    37748.55    491.25 o
  -4   7   1      312.21      528.24     93.36 o
  -3   7   1    16823.20    14994.74    471.52 o
  -2   7   1     9172.94     9761.74    136.50 o
  -1   7   1      389.52      536.64     45.73 o
   0   7   1     4326.27     5328.13    204.46 o
   1   7   1    10358.56    11563.76    232.35 o
   2   7   1      239.36      357.35     80.51 o
   3   7   1    83111.48    84876.12    586.75 o
   4   7   1     2047.30     2668.98    262.18 o
   5   7   1    13861.88    14229.94    429.56 o
   6   7   1     2189.72     2261.60    124.64 o
   7   7   1      101.20      208.74    126.89 o
   8   7   1       74.93      137.40    115.09 o
   9   7   1     6369.37     6160.69    208.37 o
  10   7   1       94.25      330.59    203.23 o
  11   7   1     9648.36    10308.93    487.95 o
  12   7   1      427.55      644.00    322.12 o
  13   7   1     1860.30     2045.78    337.69 o
 -13   8   1     1631.83     1667.67    345.73 o
 -12   8   1      590.28      543.26    339.88 o
 -11   8   1     1745.15     1755.13    247.95 o
 -10   8   1     4500.67     4415.27    213.47 o
  -9   8   1    10447.89    10443.31    438.28 o
  -8   8   1    15101.91    14875.10    312.73 o
  -7   8   1    12120.11    11529.44    554.77 o
  -6   8   1     2017.25     1862.79    106.88 o
  -5   8   1     8530.13     8957.97    178.15 o
  -4   8   1       25.78      116.15     93.91 o
  -3   8   1    25900.44    25121.15    287.72 o
  -2   8   1    44436.58    48451.45   1236.99 o
  -1   8   1     9501.66    10715.41    197.00 o
   0   8   1    29789.28    34843.74    252.29 o
   1   8   1    12987.83    14840.21    427.31 o
   2   8   1     6699.50     7106.74    239.63 o
   3   8   1      315.11      315.95    115.73 o
   4   8   1      947.72     1145.55    108.91 o
   5   8   1    18603.54    17713.33    956.61 o
   6   8   1     8917.88     7974.78    692.05 o
   7   8   1    10090.87    10106.95    301.61 o
   8   8   1     8214.83     7979.16    244.71 o
   9   8   1    10299.09     9973.22    373.70 o
  10   8   1      147.07      152.84     94.03 o
  11   8   1       52.97      256.89    197.19 o
  12   8   1      577.10      414.86    276.29 o
  13   8   1      775.83      837.00    347.91 o
 -13   9   1      580.15      854.45    309.87 o
 -12   9   1     3333.45     3451.47    303.82 o
 -11   9   1       42.80      110.35    165.41 o
 -10   9   1      926.30      892.37    204.94 o
  -9   9   1      473.44      458.51    173.11 o
  -8   9   1     2500.53     2319.42    186.76 o
  -7   9   1     3858.35     3847.26    242.75 o
  -6   9   1    18792.44    17900.81    484.98 o
  -5   9   1     2478.52     2632.35    132.20 o
  -4   9   1    24622.58    23861.11    731.38 o
  -3   9   1     4830.94     5044.21    150.87 o
  -2   9   1     4294.81     4269.67     95.16 o
  -1   9   1      638.66      907.02     62.84 o
   0   9   1     4876.66     5175.32    201.62 o
   1   9   1      961.87      850.03     41.78 o
   2   9   1    10406.72    10673.47    150.96 o
   3   9   1       14.80      149.98    108.50 o
   4   9   1    19991.90    20005.29    345.57 o
   5   9   1     3166.77     3033.16    192.11 o
   6   9   1     7267.43     6926.43    672.23 o
   7   9   1       46.57        0.74     25.98 o
   8   9   1       45.03       -1.68     98.44 o
   9   9   1        9.46      166.25    164.33 o
  10   9   1     5886.71     6423.42    242.35 o
  11   9   1      581.60      822.94    265.35 o
  12   9   1     5892.38     6045.56    322.20 o
  13   9   1      246.48      397.57    414.96 o
 -13  10   1        9.37      112.41    142.08 o
 -12  10   1       19.70       15.02    265.03 o
 -11  10   1     1633.82     1814.13    238.29 o
 -10  10   1     2474.18     2491.53    256.75 o
  -9  10   1    10635.48    10948.21    312.80 o
  -8  10   1     1207.78     1530.15    223.54 o
  -7  10   1    15252.17    14659.99    380.92 o
  -6  10   1     1642.82     1584.30    202.81 o
  -5  10   1      512.76      549.14    126.81 o
  -4  10   1     1351.26     1112.15    147.84 o
  -3  10   1     5739.93     5783.48    114.02 o
  -2  10   1    10750.50    12088.44    128.22 o
  -1  10   1    74750.81    81420.71    548.85 o
   0  10   1     6895.49     7776.13    145.28 o
   1  10   1    27838.27    31131.88    261.86 o
   2  10   1     3197.06     3494.96    105.59 o
   3  10   1     1700.67     1543.23    101.51 o
   4  10   1      116.58      160.38     97.86 o
   5  10   1    13223.76    12700.61    449.30 o
   6  10   1      532.78      690.90    151.59 o
   7  10   1    20261.91    21054.41    407.89 o
   8  10   1     4555.06     5169.38    474.77 o
   9  10   1      263.98      298.66    257.29 o
  10  10   1      827.02      730.47    257.03 o
  11  10   1       87.66      -13.96     74.89 o
  12  10   1      179.46      366.86    378.89 o
 -12  11   1      673.29      747.83    401.91 o
 -11  11   1     2029.22     2156.23    301.08 o
 -10  11   1      110.45      113.34    246.62 o
  -9  11   1       83.59      410.96    221.25 o
  -8  11   1     1683.02     1657.34    198.54 o
  -7  11   1    13484.92    13110.57    900.18 o
  -6  11   1     7225.72     7072.27    283.79 o
  -5  11   1    26079.08    24618.41    767.12 o
  -4  11   1     1395.53     1264.56    161.16 o
  -3  11   1    12647.85    11591.18    155.85 o
  -2  11   1     1008.40     1206.15     67.21 o
  -1  11   1     1079.29     1011.20     58.83 o
   0  11   1     3547.15     3789.07    156.93 o
   1  11   1    20835.14    23075.66    390.31 o
   2  11   1      722.41      823.16     88.29 o
   3  11   1    11757.54    11385.30    277.21 o
   4  11   1     1523.46     1646.93    136.95 o
   5  11   1    21494.08    20628.48   1118.70 o
   6  11   1      297.11      485.00    174.80 o
   7  11   1      163.46      375.59    185.40 o
   8  11   1       52.66      265.23    218.34 o
   9  11   1     1120.94      901.79    209.29 o
  10  11   1      373.95      374.90    267.97 o
  11  11   1     5409.43     6077.77    330.50 o
  12  11   1      994.54     1493.59    468.52 o
 -12  12   1     1000.06      954.30    436.92 o
 -11  12   1      278.79      358.13    309.66 o
 -10  12   1     3526.66     3544.36    271.34 o
  -9  12   1       13.05      127.40    146.00 o
  -8  12   1    16918.54    16744.93    562.53 o
  -7  12   1       93.18      136.86    141.06 o
  -6  12   1     4507.16     4150.24    513.01 o
  -5  12   1     1271.69     1254.65    154.02 o
  -4  12   1      227.05      266.33    162.40 o
  -3  12   1      659.54      756.79     77.64 o
  -2  12   1    21449.94    22647.57    332.52 o
  -1  12   1     1201.82     1231.40     63.76 o
   0  12   1    43190.08    48621.58    330.93 o
   1  12   1      127.77      329.04     90.71 o
   2  12   1     5441.13     5754.02    134.80 o
   3  12   1     1466.95     1330.64    103.00 o
   4  12   1       41.24      264.89    113.28 o
   5  12   1      478.63      374.83    127.33 o
   6  12   1    30518.76    31190.31    869.84 o
   7  12   1       47.01      241.75    210.00 o
   8  12   1     7097.75     7528.42    364.15 o
   9  12   1       24.04       57.37    346.26 o
  10  12   1      358.00      726.93    303.35 o
  11  12   1      154.15      282.33    336.12 o
  12  12   1      876.34     1129.33    472.43 o
 -11  13   1     3166.25     3296.18    334.94 o
 -10  13   1     1935.73     2000.06    295.35 o
  -9  13   1       92.19      125.84    268.17 o
  -8  13   1     1231.07     1123.00    220.12 o
  -7  13   1      151.54      259.10    227.79 o
  -6  13   1    17234.07    17209.49   2159.62 o
  -5  13   1     6489.14     6553.59    255.84 o
  -4  13   1    13973.63    14241.30    402.11 o
  -3  13   1     3447.56     3480.84    179.54 o
  -2  13   1     6422.75     6486.62    135.21 o
  -1  13   1      218.50      173.66     95.45 o
   0  13   1     7970.71     8908.71    172.54 o
   1  13   1     2926.24     3159.84    115.15 o
   2  13   1     7764.90     7866.82    157.58 o
   3  13   1    11009.04    11911.49    248.47 o
   4  13   1    11496.38    11500.05    279.12 o
   5  13   1     2511.11     2361.96    136.35 o
   6  13   1     3572.08     3630.29    212.87 o
   7  13   1        1.51       -2.47    135.49 o
   8  13   1     1263.63     1279.58    236.68 o
   9  13   1     1291.70     1231.31    278.14 o
  10  13   1     2413.70     2762.04    298.00 o
  11  13   1     3834.67     4064.64    358.22 o
 -11  14   1     1963.78     2058.34    343.81 o
 -10  14   1     1015.26      991.20    295.60 o
  -9  14   1     9184.63     9537.74    542.82 o
  -8  14   1        0.84      159.87    157.19 o
  -7  14   1     4145.32     3868.60    234.64 o
  -6  14   1      646.57      609.84    195.54 o
  -5  14   1      203.59      330.18    176.99 o
  -4  14   1      286.51      391.40    229.43 o
  -3  14   1     6812.92     7000.65    191.87 o
  -2  14   1      104.01       46.85    157.73 o
  -1  14   1    16172.75    17752.03    349.48 o
   0  14   1     1089.25     1308.67    139.66 o
   1  14   1    14461.28    15658.00    271.86 o
   2  14   1      922.22      949.40     98.58 o
   3  14   1      417.26      446.57    109.53 o
   4  14   1     2001.20     1964.87    148.81 o
   5  14   1     5942.26     5733.76    411.79 o
   6  14   1        0.80      251.94    203.99 o
   7  14   1    12394.82    12602.57    407.41 o
   8  14   1      789.94      695.72    225.23 o
   9  14   1     5871.13     5960.65    312.55 o
  10  14   1      170.43      239.58    245.21 o
  11  14   1       40.62      294.48    369.28 o
 -10  15   1     1688.57     1672.18    320.83 o
  -9  15   1      449.14      356.10    311.16 o
  -8  15   1       10.28      186.60    298.27 o
  -7  15   1     4537.32     4237.85    249.36 o
  -6  15   1     3423.29     3184.07    221.79 o
  -5  15   1     6275.56     6453.43    584.40 o
  -4  15   1    20072.00    20207.46    431.85 o
  -3  15   1     3513.88     3440.12    243.00 o
  -2  15   1     4327.72     4636.56    364.27 o
  -1  15   1      481.44      550.95    149.23 o
   0  15   1      587.96      598.06    145.61 o
   1  15   1     6786.87     7185.49    193.59 o
   2  15   1    23313.54    24978.01    493.17 o
   3  15   1     5157.74     5121.62    213.37 o
   4  15   1    11518.02    11945.73    294.77 o
   5  15   1     4989.43     4574.43    542.23 o
   6  15   1      148.75      342.03    206.73 o
   7  15   1      613.49      404.49    226.00 o
   8  15   1     2302.47     2337.69    267.27 o
   9  15   1      691.75      693.16    295.68 o
  10  15   1     9492.91    10565.35    406.89 o
 -10  16   1     6151.44     6421.46    359.31 o
  -9  16   1      632.97      817.76    330.01 o
  -8  16   1     6072.10     5731.32    306.40 o
  -7  16   1       13.71        4.41    110.81 o
  -6  16   1     3647.50     3439.94    240.57 o
  -5  16   1      104.25      328.99    223.06 o
  -4  16   1     2035.19     2042.76    206.78 o
  -3  16   1     2719.82     2524.87    250.53 o
  -2  16   1     7721.91     8119.56    241.75 o
  -1  16   1      289.13      305.57    186.78 o
   0  16   1     7472.81     7916.07    211.78 o
   1  16   1       38.72      144.40    119.81 o
   2  16   1      341.93      738.76    150.58 o
   3  16   1      123.25      213.39    154.44 o
   4  16   1     3863.04     3574.01    219.52 o
   5  16   1       96.84       87.18    213.00 o
   6  16   1     6899.59     7083.12    289.42 o
   7  16   1        3.64      121.72    150.14 o
   8  16   1     9759.77    10024.20    358.33 o
   9  16   1      265.57      460.96    308.98 o
  10  16   1     1667.40     1743.64    349.91 o
  -9  17   1       93.75       92.41    281.33 o
  -8  17   1       65.01      366.49    299.91 o
  -7  17   1      214.88      218.14    173.04 o
  -6  17   1      101.79      187.20    181.74 o
  -5  17   1     8442.46     8730.55    340.19 o
  -4  17   1      418.47      334.99    252.23 o
  -3  17   1     8382.04     8594.51    446.45 o
  -2  17   1       15.67      123.88    173.82 o
  -1  17   1       78.75      219.31    172.64 o
   0  17   1      290.62      496.43    168.12 o
   1  17   1     4745.36     4893.18    196.99 o
   2  17   1     1248.20     1190.17    173.08 o
   3  17   1    25759.28    27361.36    574.89 o
   4  17   1      197.10      247.56    196.67 o
   5  17   1     2446.59     1992.78    276.44 o
   6  17   1      542.49      679.11    233.28 o
   7  17   1      258.92      308.00    255.47 o
   8  17   1        6.93      154.95    309.59 o
   9  17   1     6011.02     5978.92    346.70 o
  -8  18   1     1839.30     1836.87    319.65 o
  -7  18   1     5845.12     5543.51    383.89 o
  -6  18   1      135.43      315.37    263.23 o
  -5  18   1       77.15      336.90    229.92 o
  -4  18   1      232.95      347.95    223.68 o
  -3  18   1     9005.13     8579.38    308.84 o
  -2  18   1     3543.31     3793.42    248.39 o
  -1  18   1     8300.31     9225.17    349.30 o
   0  18   1     4111.05     4299.13    200.70 o
   1  18   1     8498.37     8747.67    245.03 o
   2  18   1     1219.14     1145.45    247.44 o
   3  18   1       47.11      178.58    179.24 o
   4  18   1       35.43       63.16    303.07 o
   5  18   1     5238.50     4359.12    319.28 o
   6  18   1     1345.77     1129.48    277.40 o
   7  18   1     6417.50     6352.89    424.77 o
   8  18   1     1379.71      979.30    330.17 o
  -7  19   1      568.34      392.32    282.64 o
  -6  19   1     6452.05     6158.15    322.59 o
  -5  19   1      176.26      405.07    266.92 o
  -4  19   1     8180.33     8352.19    385.13 o
  -3  19   1       41.62       51.86    205.39 o
  -2  19   1     1876.13     1974.85    246.34 o
  -1  19   1        8.41       23.61    213.10 o
   0  19   1      485.91      663.00    251.74 o
   1  19   1       15.60        2.47    214.70 o
   2  19   1     5291.47     5540.83    280.47 o
   3  19   1     3046.00     2806.61    265.53 o
   4  19   1     4564.33     4105.59    664.42 o
   5  19   1      116.22        8.80    140.90 o
   6  19   1     1059.18      991.63    297.31 o
   7  19   1      302.53      372.70    303.74 o
  -6  20   1      717.29      801.93    305.31 o
  -5  20   1       57.79      544.39    260.91 o
  -4  20   1     2201.86     1844.28    356.31 o
  -3  20   1     1269.12     1148.84    297.43 o
  -2  20   1     3768.76     3741.66    295.92 o
  -1  20   1    13639.59    14585.10    399.78 o
   0  20   1     3565.47     3778.77    282.71 o
   1  20   1     6173.12     6220.60    306.84 o
   2  20   1      762.16      717.43    271.32 o
   3  20   1      211.44      259.22    276.38 o
   4  20   1      399.24      491.26    347.00 o
   5  20   1     2598.16     1990.03    359.16 o
   6  20   1     2175.78     2470.05    477.01 o
  -5  21   1     6328.54     5900.91    568.77 o
  -4  21   1      785.63      713.00    364.79 o
  -3  21   1     4355.73     4046.39    323.17 o
  -2  21   1        1.85       99.82    196.15 o
  -1  21   1       63.66      430.95    292.16 o
   0  21   1       53.64      -68.29    251.04 o
   1  21   1     4574.81     4716.49    430.81 o
   2  21   1      286.64       64.06    148.40 o
   3  21   1     3738.54     3573.35    375.45 o
   4  21   1      230.27       78.20    241.60 o
   5  21   1     3412.37     3295.23    323.86 o
  -3  22   1      794.16      713.85    418.75 o
  -2  22   1     2973.92     3177.41    362.45 o
  -1  22   1     2145.80     2324.94    596.02 o
   0  22   1     7791.38     7990.70    500.75 o
   1  22   1     1486.92     1437.07    508.88 o
   2  22   1     1350.48     1248.34    520.90 o
   3  22   1      265.37      561.39    389.90 o
 -14   0   2       36.09     -162.70    474.16 o
 -12   0   2     6251.16     6352.51    332.39 o
 -10   0   2    13171.29    12257.31    347.38 o
  -8   0   2    29550.03    27623.30    417.78 o
  -6   0   2      347.28      348.15    117.81 o
  -4   0   2     7072.46     6677.87    156.61 o
  -2   0   2    60275.27    64514.27   1409.81 o
   0   0   2    94154.38   102334.69   2464.11 o
   2   0   2     2619.13     2715.01     89.73 o
   4   0   2     3893.20     3930.58    126.33 o
   6   0   2    88090.76    87136.95    526.02 o
   8   0   2     5942.87     5862.55    215.84 o
  10   0   2       87.16       42.30    261.81 o
  12   0   2     9819.52    10162.81    415.02 o
  14   0   2     4916.99     5440.30    421.26 o
 -14   1   2     1783.74     1851.74    366.14 o
 -13   1   2     3109.82     3025.39    276.06 o
 -12   1   2     1090.83     1133.05    209.19 o
 -11   1   2     1273.30     1519.52    176.44 o
 -10   1   2     1092.60     1246.16    151.33 o
  -9   1   2     1929.50     1985.00    139.73 o
  -8   1   2    11024.67    10631.99    247.85 o
  -7   1   2    22405.95    20758.47    306.92 o
  -6   1   2    26764.49    24259.41    322.74 o
  -5   1   2    16144.61    14519.95    352.36 o
  -4   1   2    15062.46    14412.23    232.25 o
  -3   1   2      665.56      731.81     53.36 o
  -2   1   2     3262.08     3454.28     89.99 o
  -1   1   2     1471.12     1844.42     41.76 o
   0   1   2    18898.00    21379.37    208.10 o
   1   1   2    20613.40    22635.59    660.77 o
   2   1   2    19277.32    19502.70    187.78 o
   3   1   2     2173.45     2060.63    105.74 o
   4   1   2    18350.86    17559.50    299.37 o
   5   1   2      200.50      281.42     69.21 o
   6   1   2      468.01      520.18     71.53 o
   7   1   2     1772.16     1660.27     78.79 o
   8   1   2     1433.82     1435.46    157.30 o
   9   1   2     2446.15     2276.25    155.24 o
  10   1   2     2624.61     2442.82    170.19 o
  11   1   2     5239.59     5198.28    236.41 o
  12   1   2     2988.06     3275.29    227.23 o
  13   1   2      815.10      769.81    271.12 o
  14   1   2       38.41       53.67    284.86 o
 -14   2   2     1037.08      783.72    281.44 o
 -13   2   2     1280.83     1081.78    290.30 o
 -12   2   2       78.79      283.95    250.24 o
 -11   2   2     4921.63     5141.74    203.05 o
 -10   2   2     2321.13     2627.53    264.56 o
  -9   2   2    18334.53    18012.83    455.40 o
  -8   2   2     6742.44     6437.49    235.22 o
  -7   2   2     4466.89     4246.35    265.90 o
  -6   2   2     6513.13     6433.44    136.71 o
  -5   2   2     1315.29     1200.00    134.96 o
  -4   2   2    23088.94    23753.58    431.62 o
  -3   2   2    39620.71    40329.77    366.56 o
  -2   2   2     9714.26    10774.91    339.22 o
  -1   2   2    76646.37    83347.80   1169.20 o
   0   2   2     5044.37     5489.26    135.28 o
   1   2   2    16648.15    17473.63    312.12 o
   2   2   2     4212.98     4485.17     71.25 o
   3   2   2     1452.39     1532.07     65.08 o
   4   2   2    18927.67    19195.53    159.51 o
   5   2   2    46461.46    43292.50   1051.68 o
   6   2   2     4221.17     4005.15    179.97 o
   7   2   2    22431.71    21645.83    243.95 o
   8   2   2     3393.23     3203.90    134.21 o
   9   2   2     2420.12     2122.75    190.26 o
  10   2   2       40.62       22.56     79.10 o
  11   2   2      936.93      966.22    189.94 o
  12   2   2       33.86      215.51    171.29 o
  13   2   2     5612.40     6072.94    268.68 o
  14   2   2      490.56      769.78    328.39 o
 -14   3   2     4919.32     5655.64    329.28 o
 -13   3   2      476.62      637.65    272.36 o
 -12   3   2     6212.11     6495.19    285.79 o
 -11   3   2     3132.16     3017.02    182.13 o
 -10   3   2     1759.46     1624.14    161.70 o
  -9   3   2       49.44       83.57    101.96 o
  -8   3   2     4297.91     4260.27    163.91 o
  -7   3   2    21012.14    19977.28    404.34 o
  -6   3   2    25710.55    24060.42    294.37 o
  -5   3   2    18303.52    18078.69    199.37 o
  -4   3   2    19538.56    19098.84    354.05 o
  -3   3   2    67336.19    68993.06    479.14 o
  -2   3   2     1250.14     1590.36     63.14 o
  -1   3   2      855.33     1098.98     49.89 o
   0   3   2    12573.25    14917.25    252.16 o
   1   3   2     1739.79     1890.49     80.60 o
   2   3   2   110452.52   110006.66    733.16 o
   3   3   2    12321.57    12248.82    418.21 o
   4   3   2    18790.69    17733.31    278.07 o
   5   3   2      127.79      270.66     88.12 o
   6   3   2      980.41     1037.50    105.40 o
   7   3   2     2662.05     2607.90    130.08 o
   8   3   2     9565.81     9319.72    194.64 o
   9   3   2     1234.39     1290.50    141.13 o
  10   3   2    12656.82    12101.42    392.04 o
  11   3   2     3561.14     3594.10    202.13 o
  12   3   2     2388.52     2755.23    225.22 o
  13   3   2      178.73      117.87    198.44 o
  14   3   2      322.30      307.78    519.99 o
 -14   4   2       79.14      256.10    369.35 o
 -13   4   2      775.60      504.53    267.75 o
 -12   4   2     1745.33     1502.17    251.39 o
 -11   4   2     3658.68     3677.77    234.23 o
 -10   4   2     7399.32     7506.74    210.82 o
  -9   4   2     1230.57     1347.18    139.37 o
  -8   4   2    12557.45    12036.07    279.39 o
  -7   4   2     4528.95     4147.43    192.32 o
  -6   4   2      685.98      590.56     87.13 o
  -5   4   2     3369.43     3416.69    136.46 o
  -4   4   2     8905.91     8558.79     86.08 o
  -3   4   2    11007.43    10440.16    163.96 o
  -2   4   2    11720.86    12481.85    318.68 o
  -1   4   2      430.68      464.67     48.57 o
   0   4   2     2744.07     3381.56    205.51 o
   1   4   2     3689.01     4075.86     91.44 o
   2   4   2     1828.57     1928.84    118.27 o
   3   4   2    12861.69    13370.58    477.35 o
   4   4   2     8346.57     7996.10    185.57 o
   5   4   2     1200.19      996.58     88.26 o
   6   4   2    24916.27    24866.62    577.04 o
   7   4   2     4512.76     4571.18    148.69 o
   8   4   2    12833.55    13065.13    292.20 o
   9   4   2     3571.41     3718.75    165.97 o
  10   4   2      386.70      257.95    188.97 o
  11   4   2       29.02       92.87    197.48 o
  12   4   2     1013.26      919.80    226.78 o
  13   4   2       39.09       19.27    237.43 o
 -14   5   2       44.11      402.59    274.25 o
 -13   5   2     9108.00     9866.75    356.34 o
 -12   5   2      231.61      726.72    266.15 o
 -11   5   2     5429.81     5543.36    262.04 o
 -10   5   2       21.42       70.50    130.64 o
  -9   5   2      442.26      179.59    102.86 o
  -8   5   2       74.68      158.91    140.34 o
  -7   5   2     1053.13      856.11    104.41 o
  -6   5   2     1260.38     1363.05    110.42 o
  -5   5   2    40077.51    36938.45    372.20 o
  -4   5   2      166.21      174.17     57.77 o
  -3   5   2     6623.26     6750.92    151.70 o
  -2   5   2        6.68      106.59     32.91 o
  -1   5   2     1798.75     1863.97     61.42 o
   0   5   2      676.66     1099.06     59.17 o
   1   5   2    87169.38    94852.05   1651.84 o
   2   5   2      277.14      630.94    151.08 o
   3   5   2   143152.75   148038.95   3482.16 o
   4   5   2     5582.17     5930.64    421.47 o
   5   5   2     9870.52     8973.37    252.43 o
   6   5   2      172.00      157.71     98.13 o
   7   5   2     1160.76     1257.92    115.98 o
   8   5   2      237.60      309.15    153.95 o
   9   5   2    32369.60    32678.05    669.06 o
  10   5   2       17.48      488.64    163.75 o
  11   5   2     9941.75    10384.63    273.85 o
  12   5   2      634.48      680.20    270.43 o
  13   5   2     1249.10     1436.96    319.04 o
 -14   6   2       82.19      438.27    273.09 o
 -13   6   2      668.87      971.99    310.93 o
 -12   6   2      761.13      954.23    245.81 o
 -11   6   2     6185.33     5985.63    277.04 o
 -10   6   2     4580.55     4832.30    200.13 o
  -9   6   2     3573.61     3444.71    207.38 o
  -8   6   2     4152.68     3857.82    293.98 o
  -7   6   2     6365.49     5933.79    148.96 o
  -6   6   2      431.06      484.90     54.44 o
  -5   6   2     3693.16     3571.45     97.06 o
  -4   6   2     7357.06     7153.85    121.75 o
  -3   6   2    24991.96    25190.61    328.02 o
  -2   6   2    10819.00    10804.98    183.85 o
  -1   6   2    13930.98    15030.32    187.78 o
   0   6   2     4418.70     4893.63    112.44 o
   1   6   2     3503.05     4262.59    231.20 o
   2   6   2     2887.54     3358.19    164.03 o
   3   6   2    10238.21     9965.74    221.12 o
   4   6   2     8221.28     9008.64    207.03 o
   5   6   2     9894.18     9410.90    248.82 o
   6   6   2     5503.01     5388.55    194.10 o
   7   6   2    18037.62    17705.99    483.96 o
   8   6   2    10535.60    10687.13    394.44 o
   9   6   2     7231.41     7163.05    353.41 o
  10   6   2      287.33      402.62    163.57 o
  11   6   2      108.50       73.47     97.73 o
  12   6   2       72.34      132.62    298.23 o
  13   6   2      664.56      769.41    330.81 o
 -13   7   2       11.78      244.26    248.59 o
 -12   7   2     9016.44     9610.10    352.80 o
 -11   7   2      229.14      304.12    247.99 o
 -10   7   2      598.94      605.17    176.85 o
  -9   7   2     1985.91     1845.80    187.28 o
  -8   7   2     4694.79     4284.66    254.03 o
  -7   7   2     3630.81     3403.90    244.49 o
  -6   7   2    22066.20    20483.85    543.20 o
  -5   7   2     1975.05     2319.79    132.72 o
  -4   7   2    24040.92    22859.01    427.51 o
  -3   7   2     9201.70     9390.72    250.41 o
  -2   7   2      260.25      286.68     53.91 o
  -1   7   2     3480.35     4338.40    107.74 o
   0   7   2     9120.59    10638.95    183.21 o
   1   7   2     2604.83     2832.13     87.39 o
   2   7   2    92407.85    99081.98   1183.60 o
   3   7   2       11.66      379.95     94.69 o
   4   7   2    28266.87    29053.68    605.69 o
   5   7   2       44.76      191.90     78.50 o
   6   7   2     2362.84     2271.64    125.32 o
   7   7   2     1076.54     1050.47    135.19 o
   8   7   2    11465.10    11780.02    328.59 o
   9   7   2        5.22      294.29    152.58 o
  10   7   2    16351.78    17029.19    443.29 o
  11   7   2      174.00      155.41    200.36 o
  12   7   2     2818.82     3044.59    288.08 o
  13   7   2       20.98       80.83    272.26 o
 -13   8   2      159.73      -17.94    246.38 o
 -12   8   2       77.14      354.59    275.05 o
 -11   8   2     4475.76     4451.08    264.80 o
 -10   8   2     5057.77     5263.55    217.79 o
  -9   8   2     8049.50     8449.42    659.97 o
  -8   8   2     7872.26     7451.88    256.05 o
  -7   8   2     7698.29     7459.18    279.85 o
  -6   8   2     6848.48     6625.33    221.13 o
  -5   8   2      501.08      538.17    109.09 o
  -4   8   2    15556.12    14605.58    252.48 o
  -3   8   2     9364.92     8947.46    331.25 o
  -2   8   2    19009.12    19334.94    233.79 o
  -1   8   2    35496.87    38644.25    635.30 o
   0   8   2     7627.93     8855.62    173.59 o
   1   8   2     9611.01    10580.11    239.63 o
   2   8   2      501.86      464.99     74.01 o
   3   8   2     1783.45     1957.47    148.90 o
   4   8   2    14786.94    15215.55    305.06 o
   5   8   2    15906.17    17543.16    300.25 o
   6   8   2    10191.10    11062.54    252.99 o
   7   8   2     3568.63     3261.02    186.88 o
   8   8   2     7789.04     7692.88    353.60 o
   9   8   2      557.38      791.55    166.68 o
  10   8   2      123.01      151.60    179.91 o
  11   8   2      592.85      541.17    272.79 o
  12   8   2      263.56      270.67    331.71 o
  13   8   2     4643.91     4706.91    434.48 o
 -13   9   2     3223.86     3606.13    397.24 o
 -12   9   2        3.47      -17.18    220.76 o
 -11   9   2     1229.71     1173.14    225.84 o
 -10   9   2     1010.86     1169.37    193.81 o
  -9   9   2     1530.59     1263.81    206.34 o
  -8   9   2     1269.38     1249.44    175.32 o
  -7   9   2    13403.38    13121.86    373.34 o
  -6   9   2     9695.47     9577.13    242.71 o
  -5   9   2    14674.32    14105.90    450.32 o
  -4   9   2     4144.84     4216.00    142.82 o
  -3   9   2     1952.03     1835.80     75.79 o
  -2   9   2     4452.90     4843.76    154.04 o
  -1   9   2     2462.26     2599.88    163.64 o
   0   9   2     9530.69    10857.13    247.23 o
   1   9   2     9109.11     9588.55    315.74 o
   2   9   2       19.74      175.20     70.93 o
   3   9   2    15775.20    15297.99    361.26 o
   4   9   2      976.84      928.11    154.42 o
   5   9   2     5536.25     5992.29    214.71 o
   6   9   2       65.78      227.55    158.91 o
   7   9   2      629.20      651.15    162.24 o
   8   9   2      727.50      812.70    200.93 o
   9   9   2     3344.56     3245.41    228.49 o
  10   9   2      176.85      131.69    169.01 o
  11   9   2     7407.94     7603.67    407.39 o
  12   9   2     1497.60     1588.80    310.31 o
  13   9   2     1914.98     2146.76    565.14 o
 -13  10   2        2.89      -23.04    309.09 o
 -12  10   2     1922.27     1820.06    305.53 o
 -11  10   2     1429.36     1453.51    232.00 o
 -10  10   2    10490.28    10215.31    280.35 o
  -9  10   2     4163.63     3514.09    268.29 o
  -8  10   2    15870.93    15070.49    408.03 o
  -7  10   2     2882.54     2494.18    229.93 o
  -6  10   2      103.47      132.17     89.85 o
  -5  10   2      294.73      291.62    145.02 o
  -4  10   2     3320.03     3337.42    121.12 o
  -3  10   2     7596.88     7684.36    125.56 o
  -2  10   2    52174.61    54003.45    408.72 o
  -1  10   2     8167.03     8628.62    291.24 o
   0  10   2    33330.89    38256.69    654.49 o
   1  10   2     3459.80     4212.79    138.12 o
   2  10   2     4751.00     4833.07    147.28 o
   3  10   2      671.99      812.82    113.80 o
   4  10   2    11413.81    12302.19    301.71 o
   5  10   2     1690.57     1772.39    153.74 o
   6  10   2    37793.52    39654.92   1027.62 o
   7  10   2     1863.45     2373.29    294.78 o
   8  10   2     3868.52     3851.82    233.68 o
   9  10   2      426.37      486.69    220.06 o
  10  10   2       55.74       64.66    116.56 o
  11  10   2      106.95       81.04    366.63 o
  12  10   2     4865.24     5351.13    426.16 o
 -12  11   2     1181.32     1064.40    410.34 o
 -11  11   2      763.73     1069.99    253.93 o
 -10  11   2     1179.54     1640.36    253.59 o
  -9  11   2      290.23      347.79    270.33 o
  -8  11   2     8651.79     8454.91    618.93 o
  -7  11   2     3878.90     3739.08    251.11 o
  -6  11   2    18832.89    19228.45    771.91 o
  -5  11   2     2103.09     2189.56    215.87 o
  -4  11   2    19416.59    19377.02    540.28 o
  -3  11   2     2681.54     2781.08    117.42 o
  -2  11   2     1563.91     1583.39     68.28 o
  -1  11   2     5268.20     4851.48    325.25 o
   0  11   2     6571.27     7549.75    145.22 o
   1  11   2     4413.04     4943.49    123.72 o
   2  11   2    10810.23    11233.85    235.49 o
   3  11   2      951.56     1030.05    127.48 o
   4  11   2    13763.44    13843.93    264.33 o
   5  11   2      696.26      839.36    158.55 o
   6  11   2      286.47      573.07    178.00 o
   7  11   2       35.65      100.11    259.31 o
   8  11   2     2227.33     2329.23    259.59 o
   9  11   2      225.21      185.72    131.03 o
  10  11   2     3761.35     4054.91    284.92 o
  11  11   2     1600.87     1480.80    305.33 o
  12  11   2     3786.76     5000.61    602.99 o
 -12  12   2      889.63      763.45    384.35 o
 -11  12   2     4560.95     5378.62    310.40 o
 -10  12   2       78.41      360.25    226.27 o
  -9  12   2    12427.16    12866.95    487.07 o
  -8  12   2       12.16      209.74    221.52 o
  -7  12   2     2019.24     1692.52    238.26 o
  -6  12   2     1743.33     1902.46    215.83 o
  -5  12   2       21.91       96.26     82.03 o
  -4  12   2       81.97      139.12    115.19 o
  -3  12   2    16640.09    16789.76    478.95 o
  -2  12   2      169.76      299.67     65.16 o
  -1  12   2    44744.22    48812.26    319.73 o
   0  12   2      911.08     1047.48     90.81 o
   1  12   2    13448.85    14839.86    198.32 o
   2  12   2     1283.57     1368.70    100.62 o
   3  12   2      618.98      631.83    103.33 o
   4  12   2     1318.02     1126.69    147.56 o
   5  12   2    26897.29    26476.87    831.17 o
   6  12   2      496.42      798.04    231.30 o
   7  12   2    11350.29    11694.45    318.83 o
   8  12   2       75.41       51.62    137.01 o
   9  12   2     1389.63     1542.35    260.27 o
  10  12   2       14.36       20.63    104.68 o
  11  12   2     1176.26     1004.96    344.00 o
  12  12   2        2.40       52.87    195.88 o
 -11  13   2     2702.93     3061.86    330.54 o
 -10  13   2      347.53      390.40    261.51 o
  -9  13   2       12.84       74.65    182.67 o
  -8  13   2      533.30      486.56    283.63 o
  -7  13   2    15362.74    15036.41   1767.15 o
  -6  13   2     4269.27     4384.39    270.29 o
  -5  13   2    14989.37    14758.04    299.66 o
  -4  13   2     4569.56     4675.04    373.51 o
  -3  13   2    16818.30    16306.78    371.34 o
  -2  13   2       23.22       40.54     76.74 o
  -1  13   2     3570.37     3966.06    127.20 o
   0  13   2     5806.72     6339.98    147.30 o
   1  13   2    21613.15    23232.18    287.56 o
   2  13   2    11538.16    12572.80    202.28 o
   3  13   2    11785.52    11586.31    198.18 o
   4  13   2     4921.18     5325.27    199.26 o
   5  13   2     3300.82     3056.39    162.13 o
   6  13   2      339.30      347.83    174.32 o
   7  13   2     2141.71     2342.74    215.74 o
   8  13   2     2423.58     2443.86    250.59 o
   9  13   2     3047.24     3166.94    280.55 o
  10  13   2     3465.51     3498.12    313.28 o
  11  13   2     5508.61     6023.86    373.29 o
 -11  14   2        5.01      208.90    284.68 o
 -10  14   2     6373.28     6783.81    331.89 o
  -9  14   2        9.90       35.06    284.06 o
  -8  14   2     7217.04     7357.99    359.58 o
  -7  14   2      678.69      610.57    261.13 o
  -6  14   2      278.38      379.23    247.50 o
  -5  14   2       27.14      201.79    167.48 o
  -4  14   2     4016.41     3670.07    239.07 o
  -3  14   2     3671.52     3421.22    344.33 o
  -2  14   2    12014.27    12362.54    493.58 o
  -1  14   2     1414.16     1402.30    140.69 o
   0  14   2    10014.78    10897.11    185.35 o
   1  14   2      160.12      291.77    103.30 o
   2  14   2      296.71      395.71    116.29 o
   3  14   2     5410.79     5344.44    157.79 o
   4  14   2     4701.52     4646.30    170.72 o
   5  14   2     1078.09     1138.94    177.05 o
   6  14   2    13196.38    13805.22    362.71 o
   7  14   2       84.19      199.55    185.27 o
   8  14   2     6119.30     6232.61    464.39 o
   9  14   2      242.12      210.62    279.88 o
  10  14   2      843.38     1108.68    333.38 o
  11  14   2       12.48      285.84    423.23 o
 -10  15   2      412.68      603.06    278.95 o
  -9  15   2        4.84     -114.05    208.60 o
  -8  15   2      514.16      618.80    241.81 o
  -7  15   2      829.60      842.69    356.95 o
  -6  15   2     7708.09     7031.78    762.04 o
  -5  15   2    13751.10    13769.76    319.62 o
  -4  15   2     2702.45     2571.58    231.84 o
  -3  15   2     2733.37     2886.59    243.01 o
  -2  15   2      124.05      135.59    155.64 o
  -1  15   2        4.59      144.91    140.34 o
   0  15   2     3216.43     3622.33    179.79 o
   1  15   2    16135.61    17776.77    306.28 o
   2  15   2     2479.93     2564.98    166.89 o
   3  15   2    25486.18    25470.55    627.21 o
   4  15   2     4044.18     3679.63    211.00 o
   5  15   2     3724.57     3415.65    206.86 o
   6  15   2       95.95      106.17    173.74 o
   7  15   2      700.31      758.23    220.77 o
   8  15   2      629.49      779.70    278.88 o
   9  15   2    10607.85    11192.89    437.11 o
  10  15   2     1085.92     1463.60    357.16 o
 -10  16   2      457.39      485.90    305.63 o
  -9  16   2     6167.29     4754.34    314.13 o
  -8  16   2       90.18      138.80    178.63 o
  -7  16   2     3822.25     3775.63    320.95 o
  -6  16   2       82.29      261.03    305.46 o
  -5  16   2     1571.83     1639.39    258.41 o
  -4  16   2     1262.44     1365.22    244.68 o
  -3  16   2    19309.66    20442.34    460.97 o
  -2  16   2      455.10      518.19    224.51 o
  -1  16   2    14234.36    14084.23    288.15 o
   0  16   2       39.91      132.95    196.00 o
   1  16   2     5986.67     6361.29    220.25 o
   2  16   2      210.59      315.75    181.67 o
   3  16   2     5899.25     5807.67    195.63 o
   4  16   2      710.02      735.79    215.61 o
   5  16   2     9109.19     8700.85    835.76 o
   6  16   2      161.23      175.42    209.65 o
   7  16   2     8660.97     8652.60    336.34 o
   8  16   2      456.60      473.40    276.85 o
   9  16   2     2585.09     2814.40    336.73 o
  -9  17   2      140.03       33.91    119.11 o
  -8  17   2      942.96      934.52    274.21 o
  -7  17   2      179.82      302.37    283.52 o
  -6  17   2     6696.68     7029.75    296.67 o
  -5  17   2       49.71      124.61    183.93 o
  -4  17   2     5072.98     5172.41    301.43 o
  -3  17   2      113.33       16.03     64.75 o
  -2  17   2      400.39      594.61    274.21 o
  -1  17   2       30.88      166.79    239.40 o
   0  17   2     3344.24     3466.24    200.58 o
   1  17   2      816.06      810.13    190.34 o
   2  17   2    19444.15    20740.52    719.95 o
   3  17   2     2827.00     2799.85    177.91 o
   4  17   2     7386.23     7505.18    336.47 o
   5  17   2     1110.72      967.42    284.01 o
   6  17   2      964.36     1013.79    253.31 o
   7  17   2      711.62      599.25    296.06 o
   8  17   2     4196.07     4007.80    322.88 o
   9  17   2      983.68     1034.07    331.69 o
  -8  18   2     4851.34     4161.02    318.56 o
  -7  18   2      534.45      508.41    295.17 o
  -6  18   2     1585.20     1480.42    260.33 o
  -5  18   2      158.79      348.80    193.54 o
  -4  18   2     4447.86     4351.05    261.53 o
  -3  18   2     2081.06     1823.35    292.25 o
  -2  18   2     8993.75     9354.06    382.54 o
  -1  18   2     3096.35     3563.49    302.25 o
   0  18   2     7627.92     7981.54    358.11 o
   1  18   2      358.69      216.80    173.34 o
   2  18   2       15.12      204.16    178.14 o
   3  18   2       67.74       24.42     71.87 o
   4  18   2     6404.50     5922.35    400.11 o
   5  18   2     1750.70     1605.38    307.15 o
   6  18   2     5925.38     5793.06    301.51 o
   7  18   2      816.47      720.83    317.98 o
   8  18   2     6396.88     6158.08    414.49 o
  -7  19   2     4413.78     4210.55    426.17 o
  -6  19   2       14.78      177.66    228.61 o
  -5  19   2     9279.32     8861.55    336.41 o
  -4  19   2        8.17       93.93    284.92 o
  -3  19   2     3444.91     3472.33    308.25 o
  -2  19   2        3.73      126.22    149.30 o
  -1  19   2       37.66      443.15    246.11 o
   0  19   2      108.54      296.67    287.63 o
   1  19   2     4294.65     4321.69    212.62 o
   2  19   2      755.45      770.51    260.35 o
   3  19   2     5766.43     5865.86    284.53 o
   4  19   2     1241.70     1078.16    307.21 o
   5  19   2      930.61      896.84    321.15 o
   6  19   2      426.97      311.56    273.60 o
   7  19   2      106.94      298.30    352.34 o
  -6  20   2      210.04      263.70    306.66 o
  -5  20   2      150.14      100.96    234.60 o
  -4  20   2      746.65      698.93    321.84 o
  -3  20   2     4345.80     4653.40    295.92 o
  -2  20   2     7493.66     7753.15    331.75 o
  -1  20   2     6195.76     6214.27    315.20 o
   0  20   2     5516.09     5924.14    415.32 o
   1  20   2     3231.89     3397.74    420.70 o
   2  20   2      489.87      600.58    296.61 o
   3  20   2      726.19      628.94    287.38 o
   4  20   2     2258.18     1918.41    345.13 o
   5  20   2      955.01      726.11    329.61 o
   6  20   2     4895.75     4578.99    380.97 o
  -5  21   2      248.26       74.80    140.62 o
  -4  21   2     5647.28     5667.12    619.60 o
  -3  21   2      259.84      442.14    271.43 o
  -2  21   2      932.69     1254.56    326.58 o
  -1  21   2      244.71      324.77    254.54 o
   0  21   2     2271.77     2742.78    427.12 o
   1  21   2       98.25      279.58    274.07 o
   2  21   2     5062.91     5038.96    446.50 o
   3  21   2      319.09      428.66    490.58 o
   4  21   2     4461.60     4250.84    399.19 o
   5  21   2       14.71       -3.29    330.05 o
  -3  22   2     1635.22     1207.98    407.64 o
  -2  22   2      897.06      884.77    364.54 o
  -1  22   2     7411.47     7357.24    499.47 o
   0  22   2      984.93      907.87    487.04 o
   1  22   2     2052.87     1961.53    501.27 o
   2  22   2      660.34       45.20    278.30 o
   3  22   2        8.80      288.88    884.57 o
 -13   0   3     4174.97     4098.77    481.47 o
 -11   0   3    13684.84    14033.67    432.32 o
  -9   0   3    36127.91    33933.68    482.67 o
  -7   0   3      632.34      601.21    129.35 o
  -5   0   3      783.42      655.25    106.85 o
  -3   0   3    93358.59    92439.05   1194.72 o
  -1   0   3    37736.56    40533.16    561.12 o
   1   0   3    16772.88    17243.37    194.08 o
   3   0   3    22179.12    23037.81    337.69 o
   5   0   3    62960.27    62721.41    438.82 o
   7   0   3    14488.13    14038.53    250.09 o
   9   0   3      441.99      281.93    262.95 o
  11   0   3     9455.45     9910.31    472.83 o
  13   0   3     8524.64     9305.34    537.58 o
 -14   1   3     3301.38     3518.41    385.04 o
 -13   1   3      659.14      338.71    282.44 o
 -12   1   3      825.79      985.66    237.10 o
 -11   1   3      754.63      870.63    169.63 o
 -10   1   3      152.92      124.84    154.61 o
  -9   1   3     5903.16     5430.61    169.63 o
  -8   1   3    18078.03    16961.69    303.09 o
  -7   1   3    27773.81    25323.50    299.73 o
  -6   1   3    11148.00    10277.51    163.23 o
  -5   1   3    22473.54    21485.61    307.31 o
  -4   1   3     2136.09     2178.15     72.69 o
  -3   1   3    14828.25    15248.17    162.71 o
  -2   1   3      561.74      713.85     44.05 o
  -1   1   3    10941.66    12244.46    156.40 o
   0   1   3    65013.40    70177.61    694.86 o
   1   1   3      178.77      554.51    132.09 o
   2   1   3    15333.12    15351.64    272.07 o
   3   1   3     4654.16     4348.38    191.42 o
   4   1   3     6157.83     5723.27    102.10 o
   5   1   3      434.32      407.70     74.15 o
   6   1   3       36.60      233.12     73.83 o
   7   1   3     3773.32     3452.70    183.46 o
   8   1   3     2473.92     2375.80    138.96 o
   9   1   3     2566.55     2367.48    175.86 o
  10   1   3     6305.27     6538.21    289.45 o
  11   1   3     4213.96     4230.91    241.45 o
  12   1   3     1456.75     1884.95    220.29 o
  13   1   3       15.71      241.91    262.91 o
  14   1   3        0.83       74.73    268.05 o
 -14   2   3      567.02      427.04    334.51 o
 -13   2   3      188.30      219.29    224.86 o
 -12   2   3     6188.40     6310.39    512.05 o
 -11   2   3      254.39      369.41    171.66 o
 -10   2   3    20450.94    19445.95    355.14 o
  -9   2   3      174.89      275.85    168.11 o
  -8   2   3    11413.19    10862.86    309.89 o
  -7   2   3     3700.23     3344.93    120.14 o
  -6   2   3     1520.44     1483.69    125.38 o
  -5   2   3     3176.74     3220.47     95.98 o
  -4   2   3    23169.96    22679.77    246.61 o
  -3   2   3    16654.86    16462.81    264.07 o
  -2   2   3    81734.52    85219.19    542.16 o
  -1   2   3     9244.55     9988.79     84.91 o
   0   2   3    48961.48    51846.13    273.28 o
   1   2   3     1885.96     2343.21     75.48 o
   2   2   3      330.12      531.47     64.70 o
   3   2   3    17566.79    17579.29    224.83 o
   4   2   3    32879.33    32542.20    513.29 o
   5   2   3     1022.26     1298.60    109.56 o
   6   2   3    38658.13    37668.55    886.94 o
   7   2   3     5440.49     4856.24    160.15 o
   8   2   3     3764.91     4063.57    390.31 o
   9   2   3      350.61      439.88    170.39 o
  10   2   3      705.80      539.89    185.97 o
  11   2   3       29.04       98.12    209.11 o
  12   2   3    11222.04    11754.54    409.20 o
  13   2   3       30.41      401.18    323.53 o
 -14   3   3      512.11      659.50    308.44 o
 -13   3   3     6615.78     7190.26    311.11 o
 -12   3   3     1269.79     1338.98    246.41 o
 -11   3   3       17.23      122.56    208.38 o
 -10   3   3     1811.34     1674.04    157.17 o
  -9   3   3     2213.58     2165.91    137.67 o
  -8   3   3     5940.29     5458.12    190.17 o
  -7   3   3    13722.28    12974.88    353.47 o
  -6   3   3    17802.96    16781.45    382.26 o
  -5   3   3    22556.01    21849.13    618.28 o
  -4   3   3    37820.72    36171.21    412.82 o
  -3   3   3     4813.09     5484.43     93.24 o
  -2   3   3    13648.16    13744.96    314.12 o
  -1   3   3    28168.63    31218.14    316.85 o
   0   3   3   118260.34   130130.03   1846.97 o
   1   3   3    87921.03    91696.95    351.82 o
   2   3   3    17468.70    18524.15    355.29 o
   3   3   3    17762.94    17478.23    179.52 o
   4   3   3    13812.79    14040.99    154.65 o
   5   3   3     1144.54      974.76     68.60 o
   6   3   3     7630.90     7025.39    193.26 o
   7   3   3     3881.43     3771.83    183.08 o
   8   3   3     1906.95     1905.26    234.46 o
   9   3   3    15309.27    15271.04    293.79 o
  10   3   3     4411.71     4083.17    218.39 o
  11   3   3     4077.21     4070.90    230.81 o
  12   3   3      891.50     1020.31    230.94 o
  13   3   3      235.24      241.98    231.54 o
 -14   4   3      497.96      539.17    314.67 o
 -13   4   3      780.04     1194.66    288.03 o
 -12   4   3      654.67      899.40    235.32 o
 -11   4   3     8316.09     8621.44    293.90 o
 -10   4   3     2177.76     2176.70    195.18 o
  -9   4   3     4115.89     3850.73    151.88 o
  -8   4   3     4068.34     3829.35    283.11 o
  -7   4   3     1384.01     1433.66    128.35 o
  -6   4   3        5.95      122.90     59.63 o
  -5   4   3    10197.21     9754.14    109.94 o
  -4   4   3    35992.86    34857.78    210.92 o
  -3   4   3    44714.41    44889.34    555.79 o
  -2   4   3     1678.33     1792.36     93.63 o
  -1   4   3    15822.16    15927.64    123.11 o
   0   4   3    54313.24    57867.47    572.15 o
   1   4   3      765.37     1048.17     74.09 o
   2   4   3    20706.86    20991.92    391.81 o
   3   4   3    14225.08    15431.01    802.55 o
   4   4   3     7397.86     7232.01    133.37 o
   5   4   3    22940.22    22289.93    289.38 o
   6   4   3     5271.85     5025.16    137.82 o
   7   4   3    20691.71    21292.98    637.14 o
   8   4   3     4291.37     3917.29    156.00 o
   9   4   3     3096.93     2896.49    159.41 o
  10   4   3      448.57      362.45    195.89 o
  11   4   3      792.41      826.01    246.27 o
  12   4   3       30.01      175.80    176.80 o
  13   4   3     2921.01     3252.26    394.14 o
 -14   5   3     7165.14     8041.56    363.48 o
 -13   5   3       22.39      412.96    240.79 o
 -12   5   3     9552.61     9732.38    419.06 o
 -11   5   3       19.65      136.05    199.43 o
 -10   5   3      568.46      550.55    203.01 o
  -9   5   3      928.02      863.65    181.74 o
  -8   5   3     6369.74     5955.12    154.62 o
  -7   5   3     1283.71     1448.54    139.08 o
  -6   5   3    48386.97    45683.16    781.13 o
  -5   5   3     5082.53     4917.24    164.68 o
  -4   5   3     5574.21     5497.52    206.62 o
  -3   5   3     6738.52     7678.82    233.17 o
  -2   5   3      240.41      501.99     64.43 o
  -1   5   3     8476.69    10320.39    150.87 o
   0   5   3    71242.11    79110.68   1386.28 o
   1   5   3     8924.89     9781.40    186.34 o
   2   5   3   165661.47   176918.47   3278.48 o
   3   5   3     2870.69     3423.70    588.38 o
   4   5   3    21401.92    21183.16    257.93 o
   5   5   3       34.15      143.74     73.47 o
   6   5   3      939.49     1019.59    106.57 o
   7   5   3       98.82      124.29     91.15 o
   8   5   3    29178.29    29536.03    575.22 o
   9   5   3      323.50      701.98    158.52 o
  10   5   3    12316.24    12440.52    319.46 o
  11   5   3      335.43      396.02    245.13 o
  12   5   3     1499.94     1882.25    248.07 o
  13   5   3       64.19      363.97    584.41 o
 -14   6   3      197.85      324.97    273.33 o
 -13   6   3      310.65      482.06    239.48 o
 -12   6   3     1523.00     1662.99    259.83 o
 -11   6   3     2631.27     2810.94    230.27 o
 -10   6   3     7553.33     7344.01    269.87 o
  -9   6   3     1343.76     1207.95    181.10 o
  -8   6   3     5261.25     4865.65    232.44 o
  -7   6   3     3116.15     2760.57    128.08 o
  -6   6   3       68.94      139.11     59.69 o
  -5   6   3     9894.12     9500.90    154.74 o
  -4   6   3    32796.76    32291.22    275.05 o
  -3   6   3    13643.04    13600.31    213.27 o
  -2   6   3    10846.29     9800.34    284.39 o
  -1   6   3    24286.68    26559.52    388.40 o
   0   6   3    16393.08    17781.92    221.90 o
   1   6   3     6347.88     6968.73    217.47 o
   2   6   3     2681.36     2481.62    111.40 o
   3   6   3     5466.25     5792.43    261.32 o
   4   6   3    19995.01    21176.97    588.18 o
   5   6   3     6306.72     6666.50    184.32 o
   6   6   3    10300.62    10755.62    289.19 o
   7   6   3     4126.32     4239.48    158.35 o
   8   6   3     7234.44     6894.17    196.16 o
   9   6   3      396.25      446.47    134.21 o
  10   6   3      487.28      571.13    235.06 o
  11   6   3       14.61      -89.87    261.16 o
  12   6   3      506.40      466.20    280.48 o
  13   6   3      953.99      883.32    426.83 o
 -13   7   3     8937.91     9828.76    368.58 o
 -12   7   3       17.15      281.18    246.14 o
 -11   7   3      741.98      740.52    237.09 o
 -10   7   3     1589.69     1369.28    213.90 o
  -9   7   3     2949.65     2682.96    259.20 o
  -8   7   3      867.37     1066.94    157.92 o
  -7   7   3    17756.22    15602.56    581.52 o
  -6   7   3     3142.92     2840.05    266.53 o
  -5   7   3    22286.52    21081.28    197.92 o
  -4   7   3    13664.57    14172.78    259.57 o
  -3   7   3     4106.64     4061.89    112.81 o
  -2   7   3      567.66      791.53     55.39 o
  -1   7   3     4441.52     5285.87    112.24 o
   0   7   3     5638.88     6416.76    205.51 o
   1   7   3    43537.60    45603.13    510.22 o
   2   7   3       68.87      257.27     71.39 o
   3   7   3    44377.96    46369.59    648.48 o
   4   7   3       54.46      162.03     95.33 o
   5   7   3     6372.03     6593.00    257.00 o
   6   7   3     4835.30     5166.13    191.28 o
   7   7   3     4321.02     4025.84    161.70 o
   8   7   3      774.69      795.55    152.73 o
   9   7   3    24976.39    25544.25    616.72 o
  10   7   3      441.97      875.23    181.35 o
  11   7   3     7599.30     7462.41    301.12 o
  12   7   3        5.89       53.10    226.89 o
  13   7   3      306.07      182.60   1034.10 o
 -13   8   3       39.98      186.87    370.51 o
 -12   8   3     1896.67     2040.71    281.95 o
 -11   8   3     2371.38     2145.78    248.82 o
 -10   8   3     9915.78     9253.82    304.65 o
  -9   8   3     2633.18     2467.30    272.78 o
  -8   8   3     4452.83     4262.81    205.42 o
  -7   8   3     7815.95     7026.22    223.57 o
  -6   8   3      316.74      258.84     48.49 o
  -5   8   3     8377.50     8566.14    189.31 o
  -4   8   3     6289.94     6264.54    179.53 o
  -3   8   3    39291.81    39330.56    769.32 o
  -2   8   3    41156.12    44242.61    820.57 o
  -1   8   3    23044.99    25159.66    435.84 o
   0   8   3    17731.63    20444.87    189.47 o
   1   8   3      198.47      408.73     69.32 o
   2   8   3       13.04      142.49     59.20 o
   3   8   3    20861.76    20304.94    272.39 o
   4   8   3    15796.11    16788.44    569.79 o
   5   8   3    14901.23    15832.54    276.41 o
   6   8   3    12000.42    12937.23    273.11 o
   7   8   3     8896.04     9336.86    259.99 o
   8   8   3     3365.42     3528.12    273.10 o
   9   8   3      294.42      230.87    122.88 o
  10   8   3      256.20      268.15    202.40 o
  11   8   3       36.94      250.83    232.98 o
  12   8   3     4051.78     4237.73    309.95 o
  13   8   3      732.63     1255.60    446.00 o
 -13   9   3       14.09       72.15    174.81 o
 -12   9   3     1140.84     1082.86    281.15 o
 -11   9   3      821.91      921.16    219.47 o
 -10   9   3      716.93      791.57    231.64 o
  -9   9   3       83.59       77.39    154.72 o
  -8   9   3    13843.37    13551.93    310.70 o
  -7   9   3     3117.11     3122.33    183.36 o
  -6   9   3    12130.21    11447.44    231.78 o
  -5   9   3     5913.05     5884.61    147.60 o
  -4   9   3     6450.13     6674.40    149.66 o
  -3   9   3     5837.86     5440.96    297.34 o
  -2   9   3     1200.95     1457.59     73.93 o
  -1   9   3     9450.55    10390.98    216.24 o
   0   9   3    20592.13    22992.77    361.94 o
   1   9   3     1004.94     1106.21     83.73 o
   2   9   3    19344.07    20016.81    216.24 o
   3   9   3     1995.72     2042.54    134.66 o
   4   9   3     8912.55     8588.96    263.61 o
   5   9   3     1453.13     1407.50    147.75 o
   6   9   3        2.67      177.36    175.93 o
   7   9   3      653.80      616.28    189.59 o
   8   9   3     4262.79     4258.77    229.10 o
   9   9   3       17.86      215.31    226.84 o
  10   9   3     6644.64     6637.29    292.61 o
  11   9   3      332.70      710.59    333.86 o
  12   9   3     3071.28     3246.31    437.70 o
 -13  10   3     1449.44     1596.64    340.12 o
 -12  10   3      674.36      905.56    301.83 o
 -11  10   3     9850.71    11053.39    304.90 o
 -10  10   3     1799.99     1804.71    369.18 o
  -9  10   3    17943.94    17272.04    374.58 o
  -8  10   3      950.72      990.94    235.83 o
  -7  10   3      461.73      421.56    180.63 o
  -6  10   3       91.01      -30.08    115.61 o
  -5  10   3      575.46      587.00    107.78 o
  -4  10   3     5538.82     5594.31    266.95 o
  -3  10   3    28971.98    27902.35    843.54 o
  -2  10   3     6522.72     6515.97    134.58 o
  -1  10   3    34649.27    37549.31    459.15 o
   0  10   3     1814.03     2232.34    151.35 o
   1  10   3     8661.67     9549.08    155.05 o
   2  10   3     2573.25     2531.30    105.66 o
   3  10   3      228.89      476.27    118.01 o
   4  10   3     4314.26     4249.10    222.33 o
   5  10   3    30346.32    32940.98    409.13 o
   6  10   3      956.32     1274.26    260.43 o
   7  10   3     9280.99     9921.77    283.32 o
   8  10   3      640.93      640.57    230.44 o
   9  10   3      528.06      485.01    247.41 o
  10  10   3      175.90      167.21    234.36 o
  11  10   3     6014.94     6440.78    421.62 o
  12  10   3      159.96      210.52    242.06 o
 -12  11   3      412.58      545.73    392.75 o
 -11  11   3      939.19      961.19    272.01 o
 -10  11   3      356.42      595.61    305.39 o
  -9  11   3     2033.08     1610.70    345.66 o
  -8  11   3     3291.86     2977.80    264.11 o
  -7  11   3    15669.56    15775.81    697.96 o
  -6  11   3     2629.93     2454.78    159.08 o
  -5  11   3    23159.81    23783.94    523.26 o
  -4  11   3     3910.18     3805.72    143.45 o
  -3  11   3    11727.55    11446.67    340.76 o
  -2  11   3       60.73       96.49     34.45 o
  -1  11   3     8792.59     9453.09    298.10 o
   0  11   3     2058.52     2266.18    101.29 o
   1  11   3    12310.27    12706.70    311.14 o
   2  11   3      206.67      230.42     86.63 o
   3  11   3     6380.30     6809.57    296.47 o
   4  11   3     3666.58     3755.73    175.28 o
   5  11   3      130.72      276.12    112.94 o
   6  11   3      582.47      781.71    182.72 o
   7  11   3     8259.79     8990.01    285.81 o
   8  11   3      522.18      582.36    245.73 o
   9  11   3     3795.55     4058.53    262.68 o
  10  11   3     1509.76     1706.51    288.41 o
  11  11   3     5989.41     6910.62    347.48 o
  12  11   3      285.34      191.46    619.37 o
 -12  12   3     3290.64     3404.82    428.77 o
 -11  12   3     1002.36     1714.27    464.63 o
 -10  12   3    12526.91    13299.74    465.16 o
  -9  12   3      472.94      764.91    258.11 o
  -8  12   3     4877.97     4198.69    287.81 o
  -7  12   3      837.06     1059.00    248.03 o
  -6  12   3     2590.36     2131.74    401.11 o
  -5  12   3      396.41      411.41    117.65 o
  -4  12   3     6857.72     6753.38    212.53 o
  -3  12   3      118.42      128.10     74.55 o
  -2  12   3    25871.94    26329.28    660.51 o
  -1  12   3      203.83      206.07     91.04 o
   0  12   3    10626.06    11793.53    256.79 o
   1  12   3      337.84      380.95     94.74 o
   2  12   3      762.36      785.67    105.11 o
   3  12   3     3404.34     3329.96    159.08 o
   4  12   3     8645.19     8937.70    243.47 o
   5  12   3      114.42      325.75    181.26 o
   6  12   3    21884.65    23217.17    400.37 o
   7  12   3      170.46      364.26    182.34 o
   8  12   3     1313.28     1626.52    249.35 o
   9  12   3      150.55      -23.57    111.64 o
  10  12   3        3.46      202.48    264.70 o
  11  12   3       95.31      255.89    285.03 o
 -11  13   3      163.54      333.17    249.26 o
 -10  13   3     1502.66     1768.23    278.09 o
  -9  13   3      815.36      907.37    303.66 o
  -8  13   3     7721.56     7222.56    347.30 o
  -7  13   3     2678.09     2646.05    262.48 o
  -6  13   3    13175.09    13037.97    385.17 o
  -5  13   3     5722.40     5604.92    207.81 o
  -4  13   3    20619.94    20336.77    269.60 o
  -3  13   3        9.12       97.76    135.28 o
  -2  13   3       43.72       65.40     61.48 o
  -1  13   3     6028.52     6144.45    161.31 o
   0  13   3    18854.59    19955.03    236.47 o
   1  13   3    11082.88    12107.70    205.99 o
   2  13   3    17781.10    18102.35    237.29 o
   3  13   3    12263.89    12293.26    254.45 o
   4  13   3     6145.02     5648.77    210.70 o
   5  13   3     2430.62     2403.36    238.08 o
   6  13   3     5094.59     5288.88    298.20 o
   7  13   3      642.16      769.28    232.81 o
   8  13   3     3059.74     3138.17    260.41 o
   9  13   3     3009.73     2836.89    297.11 o
  10  13   3     4415.47     4429.77    329.53 o
  11  13   3     1113.61     1619.76    381.67 o
 -11  14   3     4536.89     4898.76    335.39 o
 -10  14   3       78.38      265.08    300.78 o
  -9  14   3     4662.82     4797.62    346.19 o
  -8  14   3      304.46      453.92    304.06 o
  -7  14   3       28.66        3.39    208.39 o
  -6  14   3     1148.68     1282.92    333.04 o
  -5  14   3     2886.46     2853.11    153.57 o
  -4  14   3     2825.22     2556.22    159.27 o
  -3  14   3    20432.41    20266.61    559.30 o
  -2  14   3      774.48      962.49    136.88 o
  -1  14   3    11500.28    11874.99    195.92 o
   0  14   3     3335.27     3642.83    166.98 o
   1  14   3      327.29      417.25    106.89 o
   2  14   3     4597.21     4927.00    203.02 o
   3  14   3     7313.89     6835.43    210.63 o
   4  14   3      472.24      504.48    159.98 o
   5  14   3     9356.25     9560.80    595.93 o
   6  14   3      348.32      480.89    175.55 o
   7  14   3     6989.34     7177.45    255.08 o
   8  14   3      190.51      237.61    273.77 o
   9  14   3     1000.31      852.46    295.25 o
  10  14   3       88.89      -38.09    245.38 o
 -10  15   3      104.14      253.37    374.82 o
  -9  15   3      273.73       45.33    148.27 o
  -8  15   3     1691.40     1433.45    323.36 o
  -7  15   3     3157.20     2890.66    380.19 o
  -6  15   3     8423.93     8629.19    359.93 o
  -5  15   3     4378.65     4418.71    232.87 o
  -4  15   3     2538.62     2557.94    250.50 o
  -3  15   3      589.48      730.65    208.75 o
  -2  15   3      286.67      143.79    274.44 o
  -1  15   3     3863.75     4209.57    185.55 o
   0  15   3     8875.99     9539.79    241.06 o
   1  15   3     5798.82     5836.28    209.27 o
   2  15   3    22134.32    22225.98    340.09 o
   3  15   3     3709.84     3610.88    153.82 o
   4  15   3     5265.27     5337.14    218.08 o
   5  15   3       68.21      125.61    161.04 o
   6  15   3      203.15      161.11    122.77 o
   7  15   3      911.16      925.62    204.79 o
   8  15   3     9070.43     8811.63    295.70 o
   9  15   3     2348.44     2074.89    273.73 o
  10  15   3     5059.82     5243.06    393.52 o
 -10  16   3     2557.85     2554.75    337.85 o
  -9  16   3      160.25       52.47    119.46 o
  -8  16   3     3002.42     2536.93    320.88 o
  -7  16   3      237.53      226.43    275.27 o
  -6  16   3        3.21       56.90    154.64 o
  -5  16   3      679.11      682.87    317.10 o
  -4  16   3    10305.08    10558.20    369.82 o
  -3  16   3      226.46      256.05    275.24 o
  -2  16   3    14611.82    15130.78    414.47 o
  -1  16   3      281.54      159.77    223.19 o
   0  16   3    11451.83    12030.07    337.80 o
   1  16   3        0.56       98.16    111.39 o
   2  16   3     2067.61     1721.26    175.84 o
   3  16   3      759.44      729.18    233.53 o
   4  16   3     6886.80     6948.77    905.49 o
   5  16   3       55.42      -63.09    260.32 o
   6  16   3     7441.41     7386.04    395.55 o
   7  16   3       78.12       37.87     74.35 o
   8  16   3     4302.65     4771.00    313.53 o
   9  16   3       24.38      241.97    329.42 o
  -9  17   3     1334.58     1348.59    339.30 o
  -8  17   3       76.45      -29.75    212.86 o
  -7  17   3     6604.75     6274.88    668.41 o
  -6  17   3      178.38      349.63    284.46 o
  -5  17   3     8639.24     8475.56    369.35 o
  -4  17   3      816.55      614.54    291.33 o
  -3  17   3      142.61      277.88    258.11 o
  -2  17   3       82.93      249.51    283.57 o
  -1  17   3     1216.00      967.51    287.57 o
   0  17   3       34.90      235.46    229.21 o
   1  17   3    14553.32    14427.62    312.92 o
   2  17   3     1079.48     1232.32    195.52 o
   3  17   3    14069.34    13628.58    535.59 o
   4  17   3      581.96      404.53    242.32 o
   5  17   3     2054.84     2240.08    298.81 o
   6  17   3     1136.43     1357.11    259.58 o
   7  17   3     1291.22     1283.06    290.75 o
   8  17   3       12.61      169.58    259.13 o
   9  17   3     7908.19     7642.95    387.69 o
  -8  18   3      458.26      556.53    308.40 o
  -7  18   3     2828.15     2630.01    283.02 o
  -6  18   3      670.78      613.50    323.02 o
  -5  18   3     2826.91     2557.06    515.00 o
  -4  18   3     1662.96     1610.37    304.86 o
  -3  18   3     8813.71     9074.12    383.60 o
  -2  18   3     1625.35     1955.02    301.04 o
  -1  18   3     8804.81     9214.65    386.12 o
   0  18   3      652.15      586.42    290.43 o
   1  18   3      349.48      382.95    185.87 o
   2  18   3      113.91      229.78    165.53 o
   3  18   3     6760.82     6743.88    283.13 o
   4  18   3      516.70      621.89    287.06 o
   5  18   3     5021.49     4536.57    330.21 o
   6  18   3      768.77      426.21    286.32 o
   7  18   3     7135.69     7152.46    347.86 o
   8  18   3      138.69      247.39    387.20 o
  -7  19   3       29.98      264.27    245.57 o
  -6  19   3     6532.38     6388.20    323.36 o
  -5  19   3        7.03      263.76    324.39 o
  -4  19   3     1797.74     1757.18    392.48 o
  -3  19   3      762.90      817.91    344.30 o
  -2  19   3        9.64       14.94    122.52 o
  -1  19   3      424.27      445.39    328.76 o
   0  19   3     2845.57     2612.98    307.86 o
   1  19   3      627.37      945.57    319.66 o
   2  19   3     7668.08     7501.06    249.46 o
   3  19   3      574.82      597.67    270.39 o
   4  19   3     2422.33     2150.62    333.00 o
   5  19   3      660.56      460.37    372.11 o
   6  19   3       48.47      193.63    458.43 o
   7  19   3      145.76      240.07    350.90 o
  -6  20   3       18.81      312.58    305.07 o
  -5  20   3      163.93      287.05    272.58 o
  -4  20   3     3086.14     2820.44    352.21 o
  -3  20   3     3769.50     3942.03    375.56 o
  -2  20   3     4810.31     5782.71    516.66 o
  -1  20   3     5643.50     5637.54    376.09 o
   0  20   3     3373.93     3705.62    293.18 o
   1  20   3      555.64      429.97    277.18 o
   2  20   3      437.92      253.44    223.80 o
   3  20   3      764.58      689.81    277.91 o
   4  20   3     2354.29     2285.31    350.41 o
   5  20   3     6010.06     5105.32    377.01 o
   6  20   3     2390.99     1947.51    338.07 o
  -5  21   3     7300.86     7500.96    391.33 o
  -4  21   3       15.29      418.90    451.45 o
  -3  21   3     2337.56     2371.70    327.41 o
  -2  21   3       39.97      196.64    521.38 o
  -1  21   3     1429.05     1630.52    323.30 o
   0  21   3      173.81      572.21    313.91 o
   1  21   3     5551.53     6004.27    462.97 o
   2  21   3      723.15      294.70    363.59 o
   3  21   3     3988.60     4400.93    654.13 o
   4  21   3      106.39       89.17    413.77 o
  -3  22   3      646.14      943.38    396.23 o
  -2  22   3     4611.75     5244.69    369.20 o
  -1  22   3     1072.47     1367.90    344.82 o
   0  22   3     1858.66     1905.61    490.60 o
   1  22   3       26.63       41.73    508.79 o
   2  22   3       82.56      186.06    625.21 o
 -14   0   4     1229.80     1298.96    575.77 o
 -12   0   4    12346.89    12623.04    636.20 o
 -10   0   4    36872.45    35026.58    833.43 o
  -8   0   4     7201.24     6514.26    229.76 o
  -6   0   4     2018.31     1682.22    218.82 o
  -4   0   4    24447.92    22497.73    419.57 o
  -2   0   4    97059.37   101012.34   1079.05 o
   0   0   4     1558.78     1506.89     61.17 o
   2   0   4     7549.97     7038.53    102.64 o
   4   0   4    57431.32    57915.99    397.01 o
   6   0   4    27496.91    27036.16    325.52 o
   8   0   4     3003.96     3014.33    163.99 o
  10   0   4     8807.79     9108.21    336.51 o
  12   0   4    17757.68    19791.90    765.03 o
 -14   1   4      801.72      967.37    380.20 o
 -13   1   4      808.79      715.84    324.57 o
 -12   1   4     1397.85     1421.18    232.75 o
 -11   1   4      178.30      267.72    162.88 o
 -10   1   4      632.71      721.07    146.53 o
  -9   1   4     5369.58     5129.62    332.04 o
  -8   1   4    11331.02    10192.65    321.88 o
  -7   1   4     6449.44     5966.60    143.59 o
  -6   1   4    14618.80    13478.57    275.96 o
  -5   1   4     9862.43     9892.46    219.20 o
  -4   1   4    32197.77    31096.46    380.21 o
  -3   1   4      884.10      873.55     48.44 o
  -2   1   4    36649.57    38097.84    236.16 o
  -1   1   4      668.88      920.68     75.00 o
   0   1   4    18162.72    19259.84    203.21 o
   1   1   4     2029.20     2131.20    156.53 o
   2   1   4    14533.56    13940.87    204.67 o
   3   1   4     6533.46     6509.71     95.83 o
   4   1   4      887.35     1038.02     76.70 o
   5   1   4      232.72      397.12     77.44 o
   6   1   4     6425.06     6111.72    318.04 o
   7   1   4     3985.12     3706.78    113.91 o
   8   1   4     4772.52     4977.11    242.40 o
   9   1   4     6135.50     6027.24    254.68 o
  10   1   4     9677.07     9141.29    271.24 o
  11   1   4     3260.51     3551.32    279.51 o
  12   1   4       41.61      414.69    326.46 o
  13   1   4        0.11      268.45    388.59 o
 -14   2   4      275.16      435.86    408.24 o
 -13   2   4     4367.56     4396.08    272.37 o
 -12   2   4      306.09      525.85    240.36 o
 -11   2   4    14281.83    14166.27    333.26 o
 -10   2   4       75.54      268.70    144.38 o
  -9   2   4    17410.59    16391.10    264.27 o
  -8   2   4     5164.51     5006.49    147.88 o
  -7   2   4      232.67      139.58     90.24 o
  -6   2   4     1669.09     1746.16     96.24 o
  -5   2   4     9404.60     8349.99    139.17 o
  -4   2   4    10096.32    10133.46    293.45 o
  -3   2   4    67505.51    65630.70    429.68 o
  -2   2   4    12079.19    12538.84    196.01 o
  -1   2   4     4748.19     5012.28     74.96 o
   0   2   4    31502.66    33264.68    420.39 o
   1   2   4     6512.81     7184.67    142.34 o
   2   2   4    12660.52    12984.02    237.21 o
   3   2   4    17303.00    16092.50    201.79 o
   4   2   4      648.82      733.62     68.28 o
   5   2   4    38759.66    37464.21    301.08 o
   6   2   4     5791.30     5437.92    236.18 o
   7   2   4     7928.03     7312.99    386.96 o
   8   2   4       16.31       97.64    132.95 o
   9   2   4        0.86      170.00    186.15 o
  10   2   4      113.99      253.41    171.32 o
  11   2   4     8426.38     8897.96    254.86 o
  12   2   4       15.01      421.08    246.04 o
  13   2   4     5285.49     5971.49    426.32 o
 -14   3   4     5157.20     5398.48    405.17 o
 -13   3   4      137.15      219.19    149.71 o
 -12   3   4      551.94      606.76    239.15 o
 -11   3   4     2339.01     2214.26    211.37 o
 -10   3   4     2246.37     2340.03    194.93 o
  -9   3   4     3842.13     3410.03    144.69 o
  -8   3   4    13525.94    12432.50    289.57 o
  -7   3   4     5737.60     5262.28    279.22 o
  -6   3   4    25683.31    23460.52    360.98 o
  -5   3   4    37321.76    36189.61    349.56 o
  -4   3   4     1238.76     1292.38     68.80 o
  -3   3   4    10385.95     9999.84    109.17 o
  -2   3   4      465.83      660.19     57.99 o
  -1   3   4    32324.17    33640.97    190.69 o
   0   3   4    67562.18    73155.12    453.48 o
   1   3   4     7627.69     8647.27    344.39 o
   2   3   4    52389.60    55668.70    868.09 o
   3   3   4    14995.05    15686.55    249.65 o
   4   3   4     5768.86     5562.88    251.33 o
   5   3   4    10667.04    10073.75    152.65 o
   6   3   4     1498.48     1553.30    133.62 o
   7   3   4     5332.44     4567.66    316.21 o
   8   3   4    19276.21    19882.37    421.18 o
   9   3   4     5977.69     5932.84    395.11 o
  10   3   4     4953.57     4964.82    228.26 o
  11   3   4     1181.06     1111.56    236.32 o
  12   3   4      398.89      638.52    271.77 o
  13   3   4      122.49       98.10    373.87 o
 -14   4   4      601.30      621.01    342.21 o
 -13   4   4      284.08      313.27    274.76 o
 -12   4   4     6139.94     5884.97    278.60 o
 -11   4   4      281.11      540.99    225.90 o
 -10   4   4     8942.91     8476.04    266.91 o
  -9   4   4      177.22      296.72    116.97 o
  -8   4   4     3757.50     3590.90    130.76 o
  -7   4   4      858.36      775.16     89.26 o
  -6   4   4    11138.65    10745.82    212.97 o
  -5   4   4    21285.58    19702.57    478.70 o
  -4   4   4    18520.98    16530.94    161.18 o
  -3   4   4     6955.75     6736.29    199.32 o
  -2   4   4    33332.15    32510.33    199.51 o
  -1   4   4    11524.28    11390.41    113.94 o
   0   4   4     4457.21     4926.19     90.79 o
   1   4   4     7459.56     7615.09    193.48 o
   2   4   4     6676.16     7325.33    751.42 o
   3   4   4    18165.51    17401.84    399.78 o
   4   4   4    14109.41    13742.50    245.33 o
   5   4   4     1966.45     1695.24    107.94 o
   6   4   4    12671.75    12566.69    298.87 o
   7   4   4     5188.72     4961.06    154.59 o
   8   4   4     1662.71     1713.28    139.73 o
   9   4   4      317.22      273.54    142.72 o
  10   4   4     1285.81     1073.13    211.43 o
  11   4   4       12.53      157.48    199.68 o
  12   4   4     3425.26     3304.39    281.69 o
  13   4   4      277.33      369.35    337.80 o
 -14   5   4       69.65      436.69    279.63 o
 -13   5   4     9647.67     9859.10    408.54 o
 -12   5   4       68.41      222.56    193.56 o
 -11   5   4       13.62       58.01    143.07 o
 -10   5   4      222.37       77.88    151.89 o
  -9   5   4     3890.58     3578.53    219.04 o
  -8   5   4      519.16      793.11    104.74 o
  -7   5   4    38788.46    34922.88    879.17 o
  -6   5   4     2535.23     2402.81    111.39 o
  -5   5   4    30808.42    30037.67    353.35 o
  -4   5   4     3330.57     3430.72    116.22 o
  -3   5   4     9212.10     9789.11    217.91 o
  -2   5   4     1525.83     1765.62     47.29 o
  -1   5   4    28233.68    30143.73    160.94 o
   0   5   4    19102.16    21949.98    279.51 o
   1   5   4   102864.12   103540.20   1535.25 o
   2   5   4    10848.50    12448.96    535.59 o
   3   5   4    26196.06    25867.01    497.40 o
   4   5   4     2598.79     2855.59    142.91 o
   5   5   4     3878.20     3763.95    149.34 o
   6   5   4     1145.07     1254.33    108.49 o
   7   5   4    18591.69    18603.88    257.64 o
   8   5   4      264.52      351.18    134.60 o
   9   5   4    19406.64    19803.62    426.96 o
  10   5   4      323.07      438.93    214.27 o
  11   5   4     2512.40     2598.46    315.53 o
  12   5   4        4.62      176.88    330.43 o
  13   5   4      151.94      272.28    540.57 o
 -13   6   4      748.86      938.26    286.16 o
 -12   6   4     2407.46     2413.27    257.99 o
 -11   6   4     2563.55     2317.30    227.65 o
 -10   6   4      974.10     1167.95    191.84 o
  -9   6   4     2124.32     1957.92    185.10 o
  -8   6   4      610.55      778.23    161.54 o
  -7   6   4      915.32      867.88     60.74 o
  -6   6   4     4202.38     4086.59    108.18 o
  -5   6   4    31538.03    30736.85    235.18 o
  -4   6   4    14101.13    13997.45    166.99 o
  -3   6   4    21916.50    21205.95    346.80 o
  -2   6   4    23033.27    23163.95    214.52 o
  -1   6   4    35082.51    35358.05    458.83 o
   0   6   4     3324.21     3383.42     73.35 o
   1   6   4     3501.39     3570.99     73.53 o
   2   6   4    11002.66    11759.60    427.92 o
   3   6   4    15359.64    14879.47    252.83 o
   4   6   4     7735.61     7938.25    355.70 o
   5   6   4    22501.83    23484.21    362.21 o
   6   6   4     5355.50     5631.42    218.03 o
   7   6   4    13900.59    13699.15    535.15 o
   8   6   4      380.18      460.48    162.39 o
   9   6   4      169.41      299.26    170.57 o
  10   6   4     1199.26     1099.53    238.07 o
  11   6   4      354.97      322.97    256.02 o
  12   6   4      515.94      586.63    351.89 o
  13   6   4     2501.67     2726.76    663.43 o
 -13   7   4       15.27      291.28    317.07 o
 -12   7   4     1931.70     2162.42    267.85 o
 -11   7   4      904.17      780.33    245.57 o
 -10   7   4     2853.21     2609.72    213.73 o
  -9   7   4       53.26      227.24    155.29 o
  -8   7   4    15965.98    14976.01    311.03 o
  -7   7   4      684.13     1110.70     99.82 o
  -6   7   4    27972.27    26029.16    496.95 o
  -5   7   4     3599.11     3159.33    103.48 o
  -4   7   4      191.86      198.74     80.42 o
  -3   7   4     4509.05     4567.87    123.46 o
  -2   7   4     1931.96     2233.38    102.47 o
  -1   7   4      740.14      867.96     68.41 o
   0   7   4    47965.10    49794.64    287.40 o
   1   7   4      394.63      515.48     43.48 o
   2   7   4    22903.59    23170.86    269.40 o
   3   7   4      927.55     1335.17    121.28 o
   4   7   4    10359.63     9991.23    275.93 o
   5   7   4     8800.32     9686.29    297.53 o
   6   7   4       61.42      137.95    193.73 o
   7   7   4     1036.23      893.94    168.50 o
   8   7   4    24260.58    24808.23    771.39 o
   9   7   4       83.16      417.17    176.94 o
  10   7   4     8921.13     9253.74    259.50 o
  11   7   4       26.12      155.48    290.09 o
  12   7   4     1981.27     1948.20    388.69 o
  13   7   4      301.56       59.77  27642.79 o
 -13   8   4     1714.39     1882.12    324.13 o
 -12   8   4     1739.23     1605.06    272.10 o
 -11   8   4     8186.22     8139.95    386.36 o
 -10   8   4      757.73      889.86    210.31 o
  -9   8   4     6241.02     6263.23    251.25 o
  -8   8   4     7493.89     6906.64    238.59 o
  -7   8   4      301.81      348.06    161.17 o
  -6   8   4      256.95      293.91     86.43 o
  -5   8   4     3771.69     4037.06    117.12 o
  -4   8   4    13845.19    13639.31    254.39 o
  -3   8   4    18720.96    17858.55    384.37 o
  -2   8   4    39764.32    40785.07    505.32 o
  -1   8   4     9891.45    10179.30    141.79 o
   0   8   4    22374.26    24275.00    304.81 o
   1   8   4        0.17       91.28     68.88 o
   2   8   4    11733.64    10816.34    358.50 o
   3   8   4    10705.24    11384.56    440.32 o
   4   8   4    10563.91    10618.12    339.19 o
   5   8   4    22486.59    24694.15    343.75 o
   6   8   4    18975.56    20274.95    336.07 o
   7   8   4     1764.97     1577.80    184.93 o
   8   8   4       46.11      247.80    149.58 o
   9   8   4        3.55       89.36    343.95 o
  10   8   4      821.90      818.22    252.64 o
  11   8   4     5294.73     5606.13    384.62 o
  12   8   4     1052.59     1399.40    409.46 o
 -13   9   4     2270.82     2513.78    431.59 o
 -12   9   4      549.35      265.56    265.96 o
 -11   9   4       85.34      268.84    281.70 o
 -10   9   4       86.70      148.48    112.32 o
  -9   9   4     8285.71     7834.27    277.67 o
  -8   9   4     1539.78     1338.35    171.70 o
  -7   9   4    20757.49    19809.59    386.68 o
  -6   9   4     3544.98     3299.00    126.91 o
  -5   9   4    12929.55    12699.34    201.51 o
  -4   9   4    12167.87    12274.37    265.23 o
  -3   9   4        3.69      182.08     64.40 o
  -2   9   4       45.76      154.79     56.93 o
  -1   9   4     9082.51     9658.94    146.94 o
   0   9   4      580.89      625.29     78.40 o
   1   9   4     9483.57     9515.61    156.46 o
   2   9   4     1414.65     1122.11    132.81 o
   3   9   4    13134.12    13785.70    532.86 o
   4   9   4      182.21      451.48    129.82 o
   5   9   4       16.29      218.14    143.81 o
   6   9   4    15113.25    15790.32    313.99 o
   7   9   4     8641.09     9454.71    331.85 o
   8   9   4     1035.12     1247.53    214.76 o
   9   9   4     5415.35     5607.74    410.54 o
  10   9   4      944.22      844.48    272.33 o
  11   9   4     3438.27     3661.52    392.07 o
  12   9   4      102.63       72.26    274.43 o
 -12  10   4     3881.27     4300.98    304.70 o
 -11  10   4      793.41     1316.01    259.71 o
 -10  10   4    21627.71    21711.63    437.02 o
  -9  10   4     1806.82     1590.52    215.98 o
  -8  10   4      853.67     1002.15    231.32 o
  -7  10   4       74.58       64.60    246.46 o
  -6  10   4     1321.17     1294.62    119.43 o
  -5  10   4     3548.73     3512.41    225.55 o
  -4  10   4    16630.40    17467.73    404.84 o
  -3  10   4     6836.64     6122.43    318.05 o
  -2  10   4    32712.40    33330.42    750.72 o
  -1  10   4     8070.72     8421.48    251.23 o
   0  10   4      728.69      829.04     86.34 o
   1  10   4       69.45      111.87     73.50 o
   2  10   4       53.80      288.54     83.73 o
   3  10   4     5790.37     5850.35    185.25 o
   4  10   4    25351.80    27294.10    366.21 o
   5  10   4     8805.84     9372.75    486.93 o
   6  10   4    11114.79    12286.17    295.95 o
   7  10   4     1848.16     1867.38    194.31 o
   8  10   4     4413.63     4676.73    247.25 o
   9  10   4        5.50       18.18    154.75 o
  10  10   4     2966.96     3014.39    300.89 o
  11  10   4      182.01      506.42    396.05 o
  12  10   4     9046.78     9432.06    500.16 o
 -12  11   4      746.54      818.68    397.60 o
 -11  11   4       90.04      335.87    304.66 o
 -10  11   4      368.14      436.37    253.05 o
  -9  11   4     1484.09     1550.83    282.80 o
  -8  11   4    10391.34     9760.57    883.57 o
  -7  11   4       38.08      120.39    190.93 o
  -6  11   4     8267.37     7962.37    186.16 o
  -5  11   4     1898.15     1984.47    161.13 o
  -4  11   4    19044.01    20085.62    260.89 o
  -3  11   4        2.03       16.27     23.39 o
  -2  11   4     8490.69     8497.46    146.69 o
  -1  11   4     1840.39     1799.97    143.59 o
   0  11   4    12259.76    12982.57    198.13 o
   1  11   4      391.24      325.37     94.53 o
   2  11   4    16814.71    17031.86    447.92 o
   3  11   4     3605.78     3599.65    162.71 o
   4  11   4      120.97      243.74    165.89 o
   5  11   4       33.30      239.07    128.20 o
   6  11   4     9840.86    10677.72    288.84 o
   7  11   4      496.16      463.69    194.21 o
   8  11   4     8537.88     8950.75    316.23 o
   9  11   4      695.93      731.94    257.32 o
  10  11   4     6573.86     6931.39    431.45 o
  11  11   4      518.47      741.67    420.37 o
 -12  12   4      375.60      137.98    324.56 o
 -11  12   4    10965.08    11465.44    473.19 o
 -10  12   4      898.29     1343.26    668.08 o
  -9  12   4     8760.91     9188.06    447.27 o
  -8  12   4      569.98      723.20    254.08 o
  -7  12   4      543.67      589.83    256.12 o
  -6  12   4      295.45      304.89    127.34 o
  -5  12   4     4836.69     4794.50    166.22 o
  -4  12   4       76.92      147.22     97.40 o
  -3  12   4    32776.21    32618.56    577.68 o
  -2  12   4     1751.98     1817.94    100.59 o
  -1  12   4     1128.28     1068.12     99.18 o
   0  12   4      979.78     1048.05    103.54 o
   1  12   4        4.26      112.13     94.61 o
   2  12   4     3256.76     3032.65    131.80 o
   3  12   4     6859.04     7015.63    208.37 o
   4  12   4      569.56      546.09    159.98 o
   5  12   4    20921.91    22244.55    496.00 o
   6  12   4       31.29      378.33    158.90 o
   7  12   4     4333.77     4524.28    252.86 o
   8  12   4      720.75      537.84    260.81 o
   9  12   4       68.40       25.10    152.26 o
  10  12   4      428.55      248.71    277.25 o
  11  12   4     7195.37     7769.19    372.33 o
 -11  13   4      623.64      667.90    349.78 o
 -10  13   4      565.08      657.08    334.86 o
  -9  13   4     2543.92     2234.14    488.77 o
  -8  13   4     5321.16     5255.86    330.06 o
  -7  13   4     8620.58     8772.86    717.22 o
  -6  13   4     6645.28     6253.31    308.15 o
  -5  13   4    18253.16    18464.88    517.37 o
  -4  13   4      163.51      223.98    125.15 o
  -3  13   4     2441.45     2317.03    154.06 o
  -2  13   4      884.09      929.54    104.34 o
  -1  13   4    15926.48    16653.44    233.70 o
   0  13   4     9672.81    10557.79    189.07 o
   1  13   4    13478.85    13966.74    213.82 o
   2  13   4     3061.08     3185.51    137.28 o
   3  13   4     7919.11     8016.26    280.18 o
   4  13   4     1595.75     1394.46    175.50 o
   5  13   4     2859.14     2508.38    195.01 o
   6  13   4     1489.34     1471.62    180.80 o
   7  13   4     6407.15     6785.15    350.92 o
   8  13   4     2538.76     2572.70    230.39 o
   9  13   4     6094.19     6762.85    333.79 o
  10  13   4      775.96      723.17    361.89 o
  11  13   4     1259.10     1159.94    368.11 o
 -11  14   4      223.59      165.33    147.63 o
 -10  14   4     3283.05     3571.11    372.57 o
  -9  14   4       32.95      310.77    298.37 o
  -8  14   4       65.83      159.29    213.63 o
  -7  14   4      863.44      752.39    276.39 o
  -6  14   4     3528.71     3462.20    193.23 o
  -5  14   4       20.11       53.75     71.36 o
  -4  14   4    11852.02    11243.29    312.77 o
  -3  14   4       35.72      244.88    138.26 o
  -2  14   4    16958.46    17655.84    292.24 o
  -1  14   4     1975.17     1996.91    125.51 o
   0  14   4     2813.79     2843.96    133.25 o
   1  14   4        7.37      313.20    112.12 o
   2  14   4     2649.89     2391.08    158.64 o
   3  14   4     1364.77     1323.99    161.24 o
   4  14   4     9672.78     9706.28    264.70 o
   5  14   4      456.56      315.53    211.25 o
   6  14   4     6970.91     7211.41    242.39 o
   7  14   4        7.68       17.08    131.44 o
   8  14   4     1221.40     1239.18    258.19 o
   9  14   4      996.87      923.48    266.23 o
  10  14   4      842.72      665.18    342.52 o
 -10  15   4      207.79     -143.32    670.29 o
  -9  15   4     2025.74     1577.89    332.47 o
  -8  15   4     2434.65     2332.11    402.11 o
  -7  15   4    10166.94    10378.52    571.45 o
  -6  15   4     4562.54     4297.01    295.92 o
  -5  15   4     2457.49     2513.20    211.49 o
  -4  15   4     1414.62     1617.02    269.22 o
  -3  15   4     4695.33     4431.80    450.59 o
  -2  15   4     1383.98     1237.63    231.19 o
  -1  15   4     9357.86     9741.56    197.44 o
   0  15   4     5985.18     5864.09    294.27 o
   1  15   4    26804.51    27650.80    704.92 o
   2  15   4     5083.92     4845.75    178.61 o
   3  15   4     6092.22     5980.28    217.98 o
   4  15   4      210.36      256.48    194.21 o
   5  15   4      543.80      585.17    203.92 o
   6  15   4     1315.46     1278.97    206.41 o
   7  15   4     6484.03     6572.22    266.13 o
   8  15   4     1486.39     1259.41    257.65 o
   9  15   4     3574.56     3920.23    291.34 o
  10  15   4     1770.80     2133.81    325.13 o
 -10  16   4        6.04      245.64    339.27 o
  -9  16   4      963.96      951.03    363.78 o
  -8  16   4      150.77      179.74    406.57 o
  -7  16   4      354.70      231.40    285.38 o
  -6  16   4      855.72      945.56    285.70 o
  -5  16   4     7148.99     6838.97    338.54 o
  -4  16   4      253.38      312.18    192.68 o
  -3  16   4    10027.15    10643.91    372.69 o
  -2  16   4      155.34      327.23    359.06 o
  -1  16   4     9597.94     9852.34    430.33 o
   0  16   4      167.28      218.58    202.49 o
   1  16   4       43.88       74.63    165.97 o
   2  16   4     2127.23     1893.40    179.90 o
   3  16   4     8466.94     8176.14    964.92 o
   4  16   4       36.52      103.79    237.74 o
   5  16   4     8445.86     8295.61    389.82 o
   6  16   4      294.54      155.78    170.92 o
   7  16   4     5984.33     5730.37    259.51 o
   8  16   4       30.71        5.68    118.68 o
   9  16   4       37.67      -15.27    242.76 o
  -9  17   4      523.81      270.52    430.56 o
  -8  17   4     5075.49     4596.59    361.48 o
  -7  17   4     1098.72     1226.92    337.99 o
  -6  17   4     8741.85     8907.35    410.74 o
  -5  17   4      169.31      156.99    288.21 o
  -4  17   4       34.10      192.50    144.16 o
  -3  17   4     1390.97     1489.92    290.74 o
  -2  17   4      196.90      345.76    242.45 o
  -1  17   4      378.61      609.77    308.79 o
   0  17   4    12615.76    12692.21    406.93 o
   1  17   4     2228.64     2009.24    196.49 o
   2  17   4     5988.91     5779.86    501.42 o
   3  17   4      998.41      725.19    259.45 o
   4  17   4     1636.15     1734.52    278.52 o
   5  17   4     1523.84     1293.71    305.46 o
   6  17   4      553.80      436.97    334.68 o
   7  17   4       83.14      140.52    296.22 o
   8  17   4     8562.16     8773.85    382.73 o
  -8  18   4     2089.20     1844.47    370.84 o
  -7  18   4       35.93       86.13    141.00 o
  -6  18   4     1115.58      988.65    329.73 o
  -5  18   4      374.26      334.18    337.86 o
  -4  18   4    11734.35    11039.23    385.23 o
  -3  18   4     2052.11     2243.96    300.63 o
  -2  18   4    13999.33    15104.26    465.10 o
  -1  18   4      782.93     1018.99    295.03 o
   0  18   4     2838.95     3105.09    296.30 o
   1  18   4       33.37      226.04    287.86 o
   2  18   4     6369.89     6177.98    331.82 o
   3  18   4      727.21      678.64    271.34 o
   4  18   4     6383.15     6340.98    351.41 o
   5  18   4      630.42      563.79    309.69 o
   6  18   4     7066.08     5822.79    396.46 o
   7  18   4       26.43      359.78    315.90 o
  -7  19   4     5012.92     4881.87    392.92 o
  -6  19   4      171.99       95.57    170.36 o
  -5  19   4     2257.40     2443.44    481.13 o
  -4  19   4      828.25      829.91    265.06 o
  -3  19   4      132.58      128.41    200.08 o
  -2  19   4       46.48      135.88    184.66 o
  -1  19   4     3473.70     3465.22    325.08 o
   0  19   4      674.08      461.89    283.36 o
   1  19   4     7872.06     7548.41    803.55 o
   2  19   4      201.90      159.61    289.05 o
   3  19   4     4255.59     3714.99    307.74 o
   4  19   4      826.07      788.99    331.09 o
   5  19   4        0.05      -38.78    173.90 o
   6  19   4      995.19      881.55    339.05 o
   7  19   4     2923.63     2594.19    333.29 o
  -6  20   4       24.91        8.17    133.98 o
  -5  20   4     2644.09     2396.66    644.83 o
  -4  20   4     1585.22     1699.55    358.67 o
  -3  20   4     5404.56     5487.07    476.15 o
  -2  20   4     2855.26     3054.50    358.93 o
  -1  20   4     3686.69     4180.89    474.16 o
   0  20   4      846.90      603.39    322.29 o
   1  20   4      166.05      101.43    325.56 o
   2  20   4       38.15      100.28    295.52 o
   3  20   4     3395.36     2699.88    351.01 o
   4  20   4     5404.48     4680.07    357.71 o
   5  20   4     2963.73     2409.46    370.64 o
  -4  21   4     2165.88     2287.84    391.49 o
  -3  21   4       24.17      -15.05    655.99 o
  -2  21   4      569.93      652.79    357.29 o
  -1  21   4      161.68      181.14    375.58 o
   0  21   4     4593.18     4797.05    392.12 o
   1  21   4      191.46      258.06    579.75 o
   2  21   4     4986.92     5054.17    473.81 o
   3  21   4       77.23      430.99    682.69 o
   4  21   4      100.62       -4.23    438.84 o
  -2  22   4      238.18      586.44    374.11 o
  -1  22   4     1142.02     1224.26    334.74 o
   0  22   4       42.15       45.35    209.95 o
   1  22   4       11.47      117.11    381.75 o
 -13   0   5     2080.40     2772.58    500.72 o
 -11   0   5    31261.80    31359.52    516.53 o
  -9   0   5     9296.12     8559.91    267.20 o
  -7   0   5      582.62      605.75    146.78 o
  -5   0   5    30058.80    29298.33    333.71 o
  -3   0   5    79544.09    77183.45    847.92 o
  -1   0   5     2574.94     2861.11     92.09 o
   1   0   5     8762.06     9233.08    288.88 o
   3   0   5   100144.29    95670.09   1177.10 o
   5   0   5    19992.49    17913.27    255.71 o
   7   0   5     5800.90     5209.18    259.66 o
   9   0   5     1402.75     1416.51    292.20 o
  11   0   5    15832.29    15624.07    679.36 o
  13   0   5     4662.82     5901.78    605.65 o
 -14   1   5     1152.06     1583.05    382.70 o
 -13   1   5      360.88      301.38    260.65 o
 -12   1   5       94.48      174.04    272.12 o
 -11   1   5       70.48      318.12    185.99 o
 -10   1   5     2785.90     2692.34    197.07 o
  -9   1   5     6096.47     5628.56    187.79 o
  -8   1   5     8267.58     7382.15    166.24 o
  -7   1   5     2547.12     2471.04    112.62 o
  -6   1   5     2749.48     2462.59     93.32 o
  -5   1   5    25296.05    24069.62    236.65 o
  -4   1   5       65.12      167.73     48.95 o
  -3   1   5     4085.01     4534.04     81.39 o
  -2   1   5    17511.69    17869.42    221.63 o
  -1   1   5      191.61      502.07     51.01 o
   0   1   5    17563.93    18508.29    123.55 o
   1   1   5    17706.39    17835.84    238.77 o
   2   1   5    23516.28    22505.82    396.60 o
   3   1   5     4686.15     4494.21    103.99 o
   4   1   5      286.63      313.55     64.73 o
   5   1   5    16318.72    16557.62    464.41 o
   6   1   5     6206.48     5977.93    245.19 o
   7   1   5     4761.35     4805.16    156.20 o
   8   1   5    11662.03    11521.38    225.12 o
   9   1   5     9222.15     9736.84    777.32 o
  10   1   5     4462.29     4578.10    398.40 o
  11   1   5      473.37      486.78    387.83 o
  12   1   5        0.15      172.24    396.57 o
  13   1   5       11.45      365.99    366.51 o
 -14   2   5     2294.00     2259.25    403.12 o
 -13   2   5      573.25      647.05    337.69 o
 -12   2   5    14000.71    14967.06    359.39 o
 -11   2   5      676.57      746.02    194.98 o
 -10   2   5    16026.50    15187.35    301.82 o
  -9   2   5      405.68      414.73    120.30 o
  -8   2   5      449.10      299.55    110.41 o
  -7   2   5       29.44       65.31     80.08 o
  -6   2   5     5654.20     5423.74    169.80 o
  -5   2   5     2136.97     2177.46    144.15 o
  -4   2   5    34831.96    32980.90    442.35 o
  -3   2   5     5223.04     5307.28    151.10 o
  -2   2   5     5013.74     4688.83    114.04 o
  -1   2   5    18518.64    18856.98    203.23 o
   0   2   5       38.50      350.36     57.23 o
   1   2   5     3441.76     3445.93    131.57 o
   2   2   5    13405.83    12890.19    212.41 o
   3   2   5     1672.73     1503.06    116.98 o
   4   2   5    35278.04    33154.23    686.98 o
   5   2   5     8533.77     7660.73    164.90 o
   6   2   5    11573.68    10535.56    380.44 o
   7   2   5      191.43      237.45    101.13 o
   8   2   5      807.04      995.02    146.00 o
   9   2   5     1052.09      936.64    215.39 o
  10   2   5     6956.02     7034.66    284.24 o
  11   2   5       91.43      545.88    391.81 o
  12   2   5     6534.97     7207.47    399.01 o
  13   2   5      216.15      369.08    444.84 o
 -14   3   5      468.09      441.88    360.39 o
 -13   3   5     1919.78     2524.10    286.11 o
 -12   3   5      900.51      771.71    226.23 o
 -11   3   5     1597.97     1682.32    257.06 o
 -10   3   5      898.48      807.00    197.07 o
  -9   3   5     6622.77     5849.79    411.69 o
  -8   3   5     1532.03     1607.81    182.22 o
  -7   3   5    26639.61    24735.56    380.44 o
  -6   3   5     7063.39     6852.71    118.67 o
  -5   3   5      428.57      393.39     57.58 o
  -4   3   5     2446.44     2033.43     73.82 o
  -3   3   5     3445.44     3489.38    120.33 o
  -2   3   5    14040.37    14699.03    205.12 o
  -1   3   5    36282.72    37039.72    522.21 o
   0   3   5    32435.36    33796.93    334.10 o
   1   3   5    45032.25    47145.96   1018.68 o
   2   3   5     7826.19     8077.40    136.53 o
   3   3   5    10727.49    10590.64    384.66 o
   4   3   5     1167.38     1045.39     73.94 o
   5   3   5     1162.03     1300.51     82.69 o
   6   3   5    14372.14    13811.61    587.87 o
   7   3   5    17474.89    16874.86    484.07 o
   8   3   5     7194.00     7281.97    410.68 o
   9   3   5     7386.34     7370.51    235.86 o
  10   3   5     2377.47     2222.26    206.54 o
  11   3   5     1533.65     1710.70    514.01 o
  12   3   5      304.62      434.77    337.11 o
  13   3   5     1033.43     1114.36    395.38 o
 -14   4   5      299.98      519.09    417.11 o
 -13   4   5     3018.02     3213.80    269.76 o
 -12   4   5      392.78      579.52    237.44 o
 -11   4   5     4920.38     5480.89    255.73 o
 -10   4   5       42.79      192.55    181.13 o
  -9   4   5       42.06       67.58     92.86 o
  -8   4   5      460.92      527.04    103.10 o
  -7   4   5     4714.80     4342.01    116.50 o
  -6   4   5    13425.70    12431.33    412.39 o
  -5   4   5    29221.95    25344.81    659.63 o
  -4   4   5     9339.18     9467.08    236.53 o
  -3   4   5     9016.16     8046.95    109.39 o
  -2   4   5    32806.96    33378.70    269.37 o
  -1   4   5     5496.59     5295.79    205.30 o
   0   4   5      718.04      743.93     68.00 o
   1   4   5     4123.20     4276.29    116.86 o
   2   4   5    20960.75    21403.92    362.92 o
   3   4   5    11113.04    11140.39    265.12 o
   4   4   5     4614.68     4629.84    168.17 o
   5   4   5    16355.55    15460.31    578.62 o
   6   4   5     9088.16     8427.23    321.22 o
   7   4   5     1504.58     1614.15    124.48 o
   8   4   5     1176.05      903.38    148.32 o
   9   4   5      484.35      432.81    156.96 o
  10   4   5      374.62      443.51    259.20 o
  11   4   5     2522.13     3105.95    511.35 o
  12   4   5      629.40      735.15    513.34 o
  13   4   5     2958.94     3373.64    428.45 o
 -14   5   5     5232.61     6103.28    339.04 o
 -13   5   5       33.16      299.08    251.28 o
 -12   5   5       44.30      138.59    182.63 o
 -11   5   5       38.52       77.41     99.46 o
 -10   5   5     2525.12     2412.02    201.89 o
  -9   5   5     1037.27     1048.78    185.12 o
  -8   5   5    40924.10    37364.54    444.05 o
  -7   5   5      392.03      474.11     74.25 o
  -6   5   5    33727.94    32559.34    359.29 o
  -5   5   5     3794.71     3833.46    108.02 o
  -4   5   5      668.68      601.78     78.02 o
  -3   5   5      584.43      712.99     66.23 o
  -2   5   5    22026.13    22614.43    178.27 o
  -1   5   5     3351.95     3488.63    122.67 o
   0   5   5   104186.23   105123.35    974.08 o
   1   5   5     2013.27     2433.27    102.38 o
   2   5   5    22787.94    23188.86    379.39 o
   3   5   5     4206.62     4691.36    196.04 o
   4   5   5     3585.43     3266.14    161.30 o
   5   5   5      207.82      315.58    131.66 o
   6   5   5     9438.49     9908.50    187.14 o
   7   5   5     2999.52     3018.03    139.74 o
   8   5   5    18057.29    17976.63    274.10 o
   9   5   5     1445.22     1785.60    245.63 o
  10   5   5     3390.44     3362.45    320.76 o
  11   5   5       12.26       70.73    361.63 o
  12   5   5       53.67      410.41    517.33 o
  13   5   5        1.14       41.17  16813.46 o
 -13   6   5     2906.21     3565.14    290.36 o
 -12   6   5     2400.12     2238.67    258.74 o
 -11   6   5     1057.66     1036.05    230.95 o
 -10   6   5     3442.82     2990.64    212.83 o
  -9   6   5      146.92      266.19    160.59 o
  -8   6   5      569.67      696.83    175.84 o
  -7   6   5     1866.87     1973.12    101.18 o
  -6   6   5    11856.92    11630.01    166.98 o
  -5   6   5    12437.72    11412.50    213.23 o
  -4   6   5    21512.62    21223.38    241.23 o
  -3   6   5      799.22      801.78     84.56 o
  -2   6   5    46739.99    46434.84    468.76 o
  -1   6   5     3957.57     4137.69     81.22 o
   0   6   5     2375.70     2321.26     69.84 o
   1   6   5     7246.84     7528.39    118.79 o
   2   6   5    12875.90    12558.38    187.99 o
   3   6   5     2520.71     2544.58    152.82 o
   4   6   5    19291.17    19321.15    271.71 o
   5   6   5     9349.49     9149.50    215.37 o
   6   6   5    10597.15    11077.71    248.41 o
   7   6   5       38.39      -42.29    164.84 o
   8   6   5      769.15      688.38    153.97 o
   9   6   5      393.01      391.72    190.58 o
  10   6   5     1431.88     1322.95    325.72 o
  11   6   5     1177.21     1313.37    333.81 o
  12   6   5     2224.76     2227.36    569.79 o
  13   6   5     1282.54     2063.33    610.30 o
 -13   7   5     2220.47     2246.19    299.97 o
 -12   7   5      821.70      738.74    266.04 o
 -11   7   5      886.95      742.02    223.50 o
 -10   7   5       46.92      197.97    150.46 o
  -9   7   5    13946.16    13807.87    324.83 o
  -8   7   5       44.63      314.53    133.23 o
  -7   7   5    37695.28    36326.41    316.32 o
  -6   7   5     2951.06     2824.56    108.90 o
  -5   7   5       74.58       43.13     47.15 o
  -4   7   5     4646.68     4301.58    116.34 o
  -3   7   5     5205.92     5721.50    239.93 o
  -2   7   5     1248.25     1409.95     66.33 o
  -1   7   5    45575.44    47524.29    220.90 o
   0   7   5      662.13      695.39     50.15 o
   1   7   5    36594.69    35882.81    604.72 o
   2   7   5     3762.72     3753.53    106.34 o
   3   7   5     8646.89     8215.37    202.30 o
   4   7   5    11664.92    12337.69    253.52 o
   5   7   5      685.47     1023.33    132.65 o
   6   7   5     5436.75     5373.50    238.63 o
   7   7   5    12641.48    13190.42    367.43 o
   8   7   5     2047.66     1858.05    204.40 o
   9   7   5     6320.85     6786.62    270.21 o
  10   7   5      170.97      282.83    247.80 o
  11   7   5     2377.97     2145.96    372.41 o
  12   7   5      626.40      104.93   1376.00 o
 -13   8   5     1463.12     1119.51    331.81 o
 -12   8   5     4048.14     3467.07    286.98 o
 -11   8   5      365.72      488.53    260.84 o
 -10   8   5     6091.98     6085.60    272.68 o
  -9   8   5     2902.16     2805.93    215.08 o
  -8   8   5       29.76      114.20    155.45 o
  -7   8   5      433.79      450.84    108.41 o
  -6   8   5     2170.30     2198.94    131.61 o
  -5   8   5    10176.84     9446.22    195.49 o
  -4   8   5    18748.67    19225.24    236.27 o
  -3   8   5    19185.35    19321.17    308.49 o
  -2   8   5     7123.79     7111.07    124.52 o
  -1   8   5    45980.00    46913.94    363.76 o
   0   8   5     2602.56     2792.48    135.88 o
   1   8   5     2289.27     1830.51    104.98 o
   2   8   5    18941.97    19242.54    714.73 o
   3   8   5    18112.03    17652.41    280.90 o
   4   8   5    25667.09    27509.12    366.62 o
   5   8   5    29896.08    30957.76    709.27 o
   6   8   5    11511.67    12517.35    294.14 o
   7   8   5      284.52      406.19    162.04 o
   8   8   5      337.87      428.57    210.89 o
   9   8   5     2119.52     2224.02    230.43 o
  10   8   5     4957.74     4963.54    276.48 o
  11   8   5     1596.62     1563.64    378.85 o
  12   8   5     3681.34     3857.04    629.56 o
 -13   9   5       65.16      106.19    245.96 o
 -12   9   5        0.13      225.45    333.30 o
 -11   9   5       94.04      177.38    225.51 o
 -10   9   5     3879.80     3563.57    243.66 o
  -9   9   5      874.69      961.44    197.05 o
  -8   9   5    14422.16    13866.50    443.85 o
  -7   9   5      207.80      236.60    120.68 o
  -6   9   5     8358.55     7645.33    193.05 o
  -5   9   5    12691.72    12385.29    400.00 o
  -4   9   5     1643.77     1805.88    115.08 o
  -3   9   5      845.12      778.16     97.12 o
  -2   9   5     9576.12     9709.94    272.13 o
  -1   9   5      329.64      260.88     78.93 o
   0   9   5    14920.65    15228.26    191.02 o
   1   9   5     6584.50     6676.35    225.45 o
   2   9   5    12299.10    10833.43    713.50 o
   3   9   5     3144.06     3359.39    174.77 o
   4   9   5      101.61      318.11    147.76 o
   5   9   5    13235.73    13697.50    344.98 o
   6   9   5     8630.53     9634.52    351.22 o
   7   9   5     1133.29     1178.89    200.01 o
   8   9   5    14405.32    15834.11    360.86 o
   9   9   5     3161.45     3460.58    251.32 o
  10   9   5     4596.07     4922.81    290.76 o
  11   9   5      151.87      100.66    422.56 o
  12   9   5       77.54      132.82   1678.82 o
 -12  10   5      882.41      936.45    317.99 o
 -11  10   5    19087.02    20363.20    697.22 o
 -10  10   5      431.90      622.53    230.68 o
  -9  10   5     6003.34     5801.99    266.00 o
  -8  10   5       61.61      312.68    179.77 o
  -7  10   5      132.96      200.53    160.47 o
  -6  10   5      243.89      268.82    102.69 o
  -5  10   5    16584.39    16437.99    243.93 o
  -4  10   5     2449.81     2516.21    142.34 o
  -3  10   5    37785.33    37267.61   1007.08 o
  -2  10   5     3742.46     3655.66    108.59 o
  -1  10   5       66.34       69.72     74.81 o
   0  10   5     2040.94     1981.85    101.61 o
   1  10   5     3508.90     3333.64    119.03 o
   2  10   5     2865.58     2904.24    230.24 o
   3  10   5    30870.07    32600.77    381.98 o
   4  10   5     3999.07     3812.67    186.92 o
   5  10   5    16174.07    17099.65    359.35 o
   6  10   5     4250.69     4532.44    264.75 o
   7  10   5     1825.50     1927.45    302.32 o
   8  10   5       45.98       77.56    164.82 o
   9  10   5     1402.13     1494.41    259.50 o
  10  10   5      125.21      319.30    278.68 o
  11  10   5    10320.45    11570.84    498.71 o
  12  10   5      555.21      531.27    652.80 o
 -12  11   5        1.82      -23.76    135.48 o
 -11  11   5      349.35      563.58    322.05 o
 -10  11   5     1763.88     1890.56    307.82 o
  -9  11   5     7508.89     6991.30    351.80 o
  -8  11   5     2404.65     2557.47    447.93 o
  -7  11   5     5871.25     5583.35    218.00 o
  -6  11   5      554.26      500.29    136.04 o
  -5  11   5     9134.02     9083.93    202.72 o
  -4  11   5      293.63      394.28    115.28 o
  -3  11   5     1169.91     1161.37    124.68 o
  -2  11   5     2091.61     1920.51     99.32 o
  -1  11   5     8689.88     8990.21    163.35 o
   0  11   5     2371.57     2476.76    113.78 o
   1  11   5    17960.67    17762.98    227.27 o
   2  11   5     4635.42     4612.52    143.63 o
   3  11   5     5833.33     5594.88    417.17 o
   4  11   5     1319.83     1447.11    159.00 o
   5  11   5     6672.90     7169.77    245.21 o
   6  11   5     1623.49     1702.80    164.07 o
   7  11   5     6871.46     7042.59    242.86 o
   8  11   5     1224.73     1179.74    234.36 o
   9  11   5     7910.55     8849.56    339.63 o
  10  11   5      626.25      776.92    322.55 o
  11  11   5      805.03      732.63    483.61 o
 -12  12   5     6010.03     5912.94    725.19 o
 -11  12   5     1011.17     1290.67    373.27 o
 -10  12   5     9898.64     9937.29    511.02 o
  -9  12   5       28.28       59.26    349.56 o
  -8  12   5       93.89      322.24    253.03 o
  -7  12   5      730.31      387.34    173.74 o
  -6  12   5     7504.18     7490.18    200.52 o
  -5  12   5       72.42      136.29    128.68 o
  -4  12   5    27298.60    27995.69    504.95 o
  -3  12   5      201.64      364.72    136.09 o
  -2  12   5     7076.58     7067.75    230.34 o
  -1  12   5     3581.37     3650.37    127.31 o
   0  12   5     1365.67     1483.33    110.33 o
   1  12   5      564.75      756.35    110.41 o
   2  12   5    10434.49    10384.93    197.32 o
   3  12   5      160.67      312.85    155.73 o
   4  12   5    21343.18    22459.35    490.35 o
   5  12   5      783.96      853.48    189.74 o
   6  12   5    10161.09    10377.00    551.64 o
   7  12   5       96.02      133.95    164.37 o
   8  12   5      318.90      290.26    212.21 o
   9  12   5      690.70      580.93    302.84 o
  10  12   5     3465.19     3632.31    332.33 o
  11  12   5       60.66      280.02    287.49 o
 -11  13   5      240.79      288.27    333.18 o
 -10  13   5     2033.98     1772.14    335.23 o
  -9  13   5     2536.58     2573.00    304.79 o
  -8  13   5     4065.49     3499.54    300.71 o
  -7  13   5     4090.45     4192.34    241.66 o
  -6  13   5     8091.83     7747.25    245.66 o
  -5  13   5      250.94      180.11    145.28 o
  -4  13   5     3827.41     3705.43    165.85 o
  -3  13   5     3908.75     3718.95    228.99 o
  -2  13   5     4409.07     4066.80    178.34 o
  -1  13   5    10944.65    11163.65    206.65 o
   0  13   5     7157.46     7798.93    175.35 o
   1  13   5    10103.46    10169.27    301.94 o
   2  13   5    10770.32    10767.63    209.14 o
   3  13   5     1226.02     1232.90    201.53 o
   4  13   5     1925.37     1823.68    183.17 o
   5  13   5     1120.75     1179.46    198.90 o
   6  13   5     6721.45     6697.98    235.18 o
   7  13   5     3957.44     4144.60    224.61 o
   8  13   5     6215.63     6379.56    269.49 o
   9  13   5     1191.04     1376.85    261.75 o
  10  13   5     2346.91     2598.88    293.14 o
 -11  14   5     4426.52     4333.47    396.54 o
 -10  14   5      583.78      585.00    357.69 o
  -9  14   5      360.97      633.63    315.13 o
  -8  14   5       69.36      229.45    458.57 o
  -7  14   5     2467.73     2806.64    279.82 o
  -6  14   5      709.62      526.42    187.67 o
  -5  14   5    10436.41    10191.70    262.00 o
  -4  14   5       28.36       88.35    147.75 o
  -3  14   5    13135.47    13042.26    275.75 o
  -2  14   5     4325.39     4234.26    189.60 o
  -1  14   5     2610.31     2441.52    133.47 o
   0  14   5      123.19      315.40    121.56 o
   1  14   5      764.59      893.22    129.38 o
   2  14   5     1010.71      814.46    134.15 o
   3  14   5    10472.57     9815.04    488.63 o
   4  14   5       97.74      105.20    108.50 o
   5  14   5     9998.53     9393.43    288.72 o
   6  14   5      337.15      405.72    207.81 o
   7  14   5     2762.92     2436.38    229.71 o
   8  14   5     2373.02     2227.10    252.33 o
   9  14   5      959.98      908.67    291.77 o
  10  14   5       33.75      364.24    363.09 o
 -10  15   5      996.39      541.72    398.13 o
  -9  15   5     2083.04     2147.09    335.75 o
  -8  15   5    12040.25    11946.15    451.97 o
  -7  15   5     2325.63     2107.40    440.62 o
  -6  15   5     5278.11     5123.37    325.07 o
  -5  15   5     2510.35     2490.29    221.08 o
  -4  15   5      263.86      258.25    167.38 o
  -3  15   5      632.50      478.33    171.68 o
  -2  15   5     9430.10     9206.21    489.80 o
  -1  15   5     5339.58     5676.50    215.32 o
   0  15   5    21098.94    21087.63    490.55 o
   1  15   5    10046.46    10408.02    230.91 o
   2  15   5     4689.09     4629.56    170.06 o
   3  15   5     3692.40     3549.25    197.30 o
   4  15   5      439.68      312.15    205.12 o
   5  15   5     1266.15     1259.81    224.01 o
   6  15   5     2158.20     2469.76    207.96 o
   7  15   5     2197.34     2350.08    240.41 o
   8  15   5     5532.03     5407.04    277.28 o
   9  15   5     2520.64     2214.12    300.73 o
 -10  16   5      305.68      667.89    338.32 o
  -9  16   5       26.08        9.64     47.57 o
  -8  16   5       91.18       47.53    198.15 o
  -7  16   5      155.09      284.01    310.97 o
  -6  16   5     6225.79     5824.94    349.18 o
  -5  16   5      792.27      719.95    241.25 o
  -4  16   5    10395.40    11037.86    327.36 o
  -3  16   5      425.53      347.94    283.39 o
  -2  16   5    14730.13    15762.41    438.35 o
  -1  16   5      217.96      484.46    234.56 o
   0  16   5      108.54      176.88    261.73 o
   1  16   5     1274.76     1266.21    183.39 o
   2  16   5     5287.78     4791.84    179.18 o
   3  16   5        2.20       30.61    204.63 o
   4  16   5     7629.61     7469.66    403.68 o
   5  16   5      352.57      151.56    214.83 o
   6  16   5     6740.99     6799.11    262.07 o
   7  16   5      263.67      464.34    238.62 o
   8  16   5       39.16       34.40    106.72 o
   9  16   5       79.64       66.15    155.60 o
  -9  17   5     4326.62     4290.10    393.61 o
  -8  17   5      963.08      803.30    383.54 o
  -7  17   5    10438.08    10702.39    448.82 o
  -6  17   5      961.15      903.55    305.94 o
  -5  17   5       98.95      296.89    210.32 o
  -4  17   5      286.92      274.22    318.93 o
  -3  17   5     2404.40     2224.01    295.50 o
  -2  17   5      259.57      510.13    285.68 o
  -1  17   5    10040.35    10177.21    393.43 o
   0  17   5     1561.99     1543.63    261.52 o
   1  17   5    10624.06    10417.27    421.14 o
   2  17   5      111.27      305.50    195.09 o
   3  17   5     1024.50      651.37    143.47 o
   4  17   5     1494.62     1125.62    309.39 o
   5  17   5      389.49      461.26    319.43 o
   6  17   5       70.97       60.69    216.76 o
   7  17   5     5415.78     5202.72    329.10 o
   8  17   5      206.15      520.62    348.35 o
  -8  18   5      232.41       49.85    411.36 o
  -7  18   5      181.81      199.09    379.95 o
  -6  18   5      239.56      161.08    312.08 o
  -5  18   5     9161.91     8292.95   1066.53 o
  -4  18   5      880.95     1075.10    260.42 o
  -3  18   5    13689.66    13818.42    458.70 o
  -2  18   5     1087.18     1078.73    324.63 o
  -1  18   5    12464.13    13321.04    448.63 o
   0  18   5       28.63       46.72    283.86 o
   1  18   5     1610.49     1479.80    293.16 o
   2  18   5     2245.36     1912.48    217.28 o
   3  18   5     9420.02     9270.22    694.64 o
   4  18   5     2207.56     2167.21    316.16 o
   5  18   5    10015.61     9352.05    527.29 o
   6  18   5      842.97     1075.61    294.65 o
   7  18   5      722.47      822.71    332.90 o
  -7  19   5     1252.86     1238.23    408.73 o
  -6  19   5     2409.69     1857.49    361.86 o
  -5  19   5      337.28      346.96    267.28 o
  -4  19   5      223.57      353.88    247.44 o
  -3  19   5       41.12      309.51    315.54 o
  -2  19   5     2425.09     2660.45    343.24 o
  -1  19   5      318.05      529.53    302.13 o
   0  19   5     6324.90     6143.06    370.02 o
   1  19   5      671.47      753.32    356.69 o
   2  19   5     3251.68     2910.10    336.03 o
   3  19   5      292.64      320.47    346.43 o
   4  19   5       10.47      104.14    369.96 o
   5  19   5     2006.78     1951.13    385.70 o
   6  19   5     2568.88     2701.21    339.26 o
  -6  20   5     1315.56      777.83    394.86 o
  -5  20   5     3800.11     3549.82    370.75 o
  -4  20   5     3557.16     3203.05    381.97 o
  -3  20   5     4654.43     4340.75    389.07 o
  -2  20   5     4150.37     4809.49    399.25 o
  -1  20   5      134.10      478.89    314.03 o
   0  20   5       53.08       24.23    282.90 o
   1  20   5      430.47      441.17    319.07 o
   2  20   5     2919.21     2272.85    347.34 o
   3  20   5     4799.45     5256.94    597.68 o
   4  20   5     4564.77     3954.32    363.33 o
   5  20   5     2779.58     2619.23    404.18 o
  -4  21   5       27.65      302.15    495.41 o
  -3  21   5      611.63      840.43    443.38 o
  -2  21   5        7.54      106.25    636.20 o
  -1  21   5     5130.90     4946.33    424.66 o
   0  21   5       53.39      134.62    515.49 o
   1  21   5     6686.99     6284.87    407.05 o
   2  21   5        3.20      429.00    624.91 o
   3  21   5      839.57      935.70    654.79 o
 -14   0   6     1005.10     1439.09    595.03 o
 -12   0   6    14397.77    15359.10    708.59 o
 -10   0   6    12917.24    12409.12    326.15 o
  -8   0   6     1724.00     1462.12    163.95 o
  -6   0   6    13804.44    13763.54    221.86 o
  -4   0   6   101074.25    97944.28    474.18 o
  -2   0   6    21295.90    21532.02    193.14 o
   0   0   6     4719.16     5063.41    174.28 o
   2   0   6    89118.53    85516.52   1705.39 o
   4   0   6    53358.17    50568.46    357.24 o
   6   0   6    12221.46    11970.33    415.72 o
   8   0   6       30.21      223.13    220.48 o
  12   0   6     6621.50     7349.49    579.09 o
 -14   1   6      757.35      585.73    379.29 o
 -13   1   6      178.67      209.81    412.65 o
 -12   1   6        2.11        2.57    336.64 o
 -11   1   6     5107.17     5016.96    299.54 o
 -10   1   6     4060.06     3583.00    178.07 o
  -9   1   6     5463.74     5165.73    171.67 o
  -8   1   6      184.83      173.34     91.13 o
  -7   1   6     4813.37     4592.70    132.61 o
  -6   1   6     4978.05     4764.93    134.39 o
  -5   1   6       47.24      184.37     66.54 o
  -4   1   6     3449.52     3895.75     93.24 o
  -3   1   6     8902.84     8599.09     98.12 o
  -2   1   6    12343.36    12330.64    112.68 o
  -1   1   6     9144.94     9466.14    103.22 o
   0   1   6     2936.83     2610.82     81.19 o
   1   1   6    19158.59    19354.44    195.83 o
   2   1   6     6265.67     5734.52    294.89 o
   3   1   6      107.80      349.77     60.06 o
   4   1   6    10601.21    10270.84    466.04 o
   5   1   6     5555.08     5743.80    116.82 o
   6   1   6    10774.72    10574.93    458.18 o
   7   1   6     9159.22     8993.15    192.67 o
   8   1   6    15041.39    15502.77    347.44 o
   9   1   6     6672.74     6494.81    359.94 o
  11   1   6      121.85      162.04    492.76 o
  12   1   6      329.02      289.51    255.28 o
  13   1   6      415.89      628.66    360.25 o
 -14   2   6      674.29      724.96    421.83 o
 -13   2   6     6517.67     6826.78    407.64 o
 -12   2   6      435.83      802.67    241.68 o
 -11   2   6    12485.11    12899.68    322.60 o
 -10   2   6      177.81      111.96    135.58 o
  -9   2   6       47.05      105.22    139.02 o
  -8   2   6       33.25      101.11     63.12 o
  -7   2   6     4694.16     4691.12    120.01 o
  -6   2   6     9604.81     9019.49    292.58 o
  -5   2   6    40689.74    38448.63    405.65 o
  -4   2   6     4093.93     3974.53    126.57 o
  -3   2   6    27012.49    26097.04    180.18 o
  -2   2   6    23260.22    22295.45    284.12 o
  -1   2   6       17.50      235.16     47.56 o
   0   2   6     2505.24     3007.07     79.86 o
   1   2   6     8300.90     8551.42    200.43 o
   2   2   6     4692.06     4902.17    124.51 o
   3   2   6    48857.33    46221.09    346.22 o
   4   2   6     7152.10     6635.43    109.16 o
   5   2   6     5132.77     4379.32    276.73 o
   6   2   6     1454.77     1333.42    137.45 o
   7   2   6     1333.19     1174.76    103.42 o
   8   2   6     3819.00     3488.86    161.07 o
   9   2   6     3851.76     4327.22    330.05 o
  10   2   6      613.54     1115.67    367.24 o
  11   2   6     6746.55     6057.84    514.01 o
  12   2   6      768.33     1609.09    523.97 o
  13   2   6     3191.42     3984.05    423.73 o
 -14   3   6     1048.33     1245.84    412.53 o
 -13   3   6      833.81      567.51    342.19 o
 -12   3   6      221.55      231.28    212.98 o
 -11   3   6      735.29      656.09    220.23 o
 -10   3   6     6146.99     5871.42    344.88 o
  -9   3   6     3408.13     2800.24    254.88 o
  -8   3   6    29466.30    27556.91    715.41 o
  -7   3   6     1596.82     1609.26     90.76 o
  -6   3   6     5819.72     5318.86     99.57 o
  -5   3   6     6917.56     6360.11     93.38 o
  -4   3   6     3456.39     3434.09    131.02 o
  -3   3   6     8058.35     8083.51    113.05 o
  -2   3   6    29448.15    28637.23    236.26 o
  -1   3   6     5794.62     5850.90    106.23 o
   0   3   6    69289.73    71553.12    538.50 o
   1   3   6    30359.06    30121.89    634.67 o
   2   3   6    10150.33    10869.40    309.32 o
   3   3   6        3.19      209.50     66.30 o
   4   3   6      134.52      250.45     89.86 o
   5   3   6     8875.67     8304.39    167.84 o
   6   3   6    10299.09    10502.03    279.22 o
   7   3   6    10394.06     9910.38    602.73 o
   8   3   6     8540.97     8577.62    413.28 o
   9   3   6     6148.05     6168.46    288.17 o
  10   3   6     1454.97     1252.48    423.03 o
  11   3   6      187.80     -128.17    533.93 o
  12   3   6      695.45      660.11    479.47 o
  13   3   6      125.92      242.90    391.54 o
 -14   4   6     4807.31     4679.49    430.74 o
 -13   4   6     1226.61     1415.60    273.81 o
 -12   4   6     5453.19     5754.59    345.09 o
 -11   4   6      195.53      213.83    201.06 o
 -10   4   6     1223.26     1065.69    206.27 o
  -9   4   6      371.02      375.87    195.85 o
  -8   4   6     7025.24     6867.02    377.62 o
  -7   4   6     4071.81     3576.04    119.30 o
  -6   4   6    27258.86    25114.69    348.62 o
  -5   4   6      645.11      496.81     59.59 o
  -4   4   6    10442.85     9595.97    165.11 o
  -3   4   6    21272.30    20861.63    221.97 o
  -2   4   6     7308.53     7037.68    104.97 o
  -1   4   6     8290.19     8625.47    149.06 o
   0   4   6     1731.81     1912.90     74.48 o
   1   4   6      255.26      390.24     90.31 o
   2   4   6     8504.56     8082.82    172.89 o
   3   4   6     5592.97     5673.36    378.32 o
   4   4   6    15260.51    14959.12    191.79 o
   5   4   6    11157.40    10606.04    423.91 o
   6   4   6     4209.50     4219.18    163.52 o
   7   4   6       48.13       52.71     65.21 o
   8   4   6      236.09      302.45    136.56 o
   9   4   6      825.59      818.00    212.43 o
  10   4   6     2660.18     2812.43    421.70 o
  11   4   6     2385.59     2400.69    498.73 o
  12   4   6     3259.94     3534.29    575.77 o
  13   4   6      258.87      664.80    395.94 o
 -13   5   6      170.16      218.10    291.26 o
 -12   5   6       11.58      133.54    263.48 o
 -11   5   6     2049.81     1941.19    232.98 o
 -10   5   6      105.03      109.49    239.22 o
  -9   5   6    22321.74    20910.51    430.83 o
  -8   5   6      228.41      414.20    157.54 o
  -7   5   6    36912.84    35328.60    412.63 o
  -6   5   6      680.62      597.44     90.84 o
  -5   5   6      783.79      823.26     89.68 o
  -4   5   6        9.48       42.16     51.48 o
  -3   5   6    13650.92    13534.88    145.10 o
  -2   5   6      130.10      307.87     64.89 o
  -1   5   6   100622.87   100474.98   1335.55 o
   0   5   6      681.00      632.05     75.92 o
   1   5   6    13457.70    13139.58    238.73 o
   2   5   6     1898.64     2236.42    118.26 o
   3   5   6      476.84      395.56    130.53 o
   4   5   6        9.95      190.63    114.04 o
   5   5   6     9622.77    10341.02    260.44 o
   6   5   6     2334.46     1938.00    175.58 o
   7   5   6    11729.67    11829.13    266.56 o
   8   5   6      555.67      707.21    142.82 o
   9   5   6     4848.67     4855.45    314.69 o
  10   5   6      105.68       71.72   6492.82 o
  11   5   6      327.63      316.11    518.66 o
 -13   6   6     3019.64     2750.16    303.52 o
 -12   6   6     1089.26     1073.68    270.30 o
 -11   6   6      499.54      472.48    242.93 o
 -10   6   6      676.90      629.01    215.25 o
  -9   6   6      106.98      288.45    243.45 o
  -8   6   6     1264.06     1542.04    171.01 o
  -7   6   6    10060.05     9636.58    169.61 o
  -6   6   6     5674.12     5584.07    172.52 o
  -5   6   6     8333.76     8366.07    150.33 o
  -4   6   6     7980.17     8050.82    160.77 o
  -3   6   6    36688.75    35933.44    346.64 o
  -2   6   6     1635.57     1851.19     83.02 o
  -1   6   6     9936.55     9947.25    129.57 o
   0   6   6      699.61      742.72     69.60 o
   1   6   6    13256.35    12521.29    323.98 o
   2   6   6     5560.25     5953.41    174.10 o
   3   6   6     9126.67     8794.25    198.41 o
   4   6   6     8141.80     8238.56    203.23 o
   5   6   6    15643.81    15850.15    275.79 o
   6   6   6     2950.30     2679.83    168.63 o
   7   6   6      745.49      850.79    199.87 o
   8   6   6     1287.89     1162.33    196.63 o
   9   6   6     3153.48     3173.28    276.21 o
  10   6   6     1851.05     2164.94    492.09 o
  11   6   6     5352.07     5857.28    584.40 o
  12   6   6     1964.74     2496.98    619.60 o
 -13   7   6      643.72      514.55    310.65 o
 -12   7   6      332.08      115.02    191.66 o
 -11   7   6       10.46       18.28     44.21 o
 -10   7   6    10003.78     9134.19    345.23 o
  -9   7   6       40.41      359.38    153.73 o
  -8   7   6    37486.89    35395.21    464.01 o
  -7   7   6       12.58      169.18    100.86 o
  -6   7   6     7702.04     7098.94    151.51 o
  -5   7   6     1441.88     1367.34     99.03 o
  -4   7   6     5354.17     5390.55    198.44 o
  -3   7   6      697.24      918.78    102.18 o
  -2   7   6    39458.93    39661.99    310.35 o
  -1   7   6      386.16      395.50     60.94 o
   0   7   6    72430.98    74446.89    352.80 o
   1   7   6     4969.87     5278.37    170.32 o
   2   7   6     2282.83     2223.06    161.42 o
   3   7   6       57.17      225.39    102.36 o
   4   7   6       74.70      254.35    126.32 o
   5   7   6     1723.45     1525.47    137.66 o
   6   7   6    12950.08    13882.50    386.23 o
   7   7   6      468.39      491.27    176.42 o
   8   7   6     8890.87     9855.27    509.93 o
   9   7   6      909.59     1008.14    232.52 o
  10   7   6     1003.41     1056.57    527.95 o
  11   7   6      391.44      363.92    432.99 o
  12   7   6      658.32      162.70    415.72 o
 -13   8   6     3912.20     4145.83    325.07 o
 -12   8   6      993.19      916.57    295.31 o
 -11   8   6     6659.42     6799.95    329.88 o
 -10   8   6     1268.97     1093.52    217.19 o
  -9   8   6       73.86       43.56     81.88 o
  -8   8   6       47.96       98.34    114.95 o
  -7   8   6     2511.72     2436.50    121.26 o
  -6   8   6    10753.53    10112.16    224.60 o
  -5   8   6    19523.44    19555.91    303.20 o
  -4   8   6    12586.80    13020.05    210.63 o
  -3   8   6     8124.45     7994.52    320.82 o
  -2   8   6    32517.64    31771.96    364.14 o
  -1   8   6        9.73       36.86     38.20 o
   0   8   6     2180.66     2073.41     69.63 o
   1   8   6     9337.23     8735.92    297.20 o
   2   8   6    14065.82    13550.98    252.52 o
   3   8   6    24550.52    25247.76    401.63 o
   4   8   6    18239.52    18447.65    317.95 o
   5   8   6     8570.44     8648.71    210.59 o
   6   8   6     3960.87     4123.91    179.42 o
   7   8   6      106.80      170.69    180.57 o
   8   8   6     4023.65     3791.87    234.69 o
   9   8   6     1388.84     1323.21    246.32 o
  10   8   6     1378.21     1303.83    361.84 o
  11   8   6     3878.58     4478.63    566.47 o
  12   8   6     2766.72     2851.61    606.32 o
 -13   9   6      148.10      200.18    504.85 o
 -12   9   6      132.41      314.50    255.30 o
 -11   9   6     3598.44     3155.28    414.06 o
 -10   9   6     1165.11     1154.26    242.70 o
  -9   9   6    11906.99    11723.53    330.15 o
  -8   9   6       13.18       48.86     98.66 o
  -7   9   6     7854.22     7444.53    186.60 o
  -6   9   6     2300.63     2150.67    132.90 o
  -5   9   6      177.24      243.34    110.52 o
  -4   9   6       63.23      208.01    125.67 o
  -3   9   6     3187.14     2533.30    236.15 o
  -2   9   6      739.10      678.30     80.14 o
  -1   9   6    21082.76    21220.40    249.99 o
   0   9   6     8389.26     7846.92    338.41 o
   1   9   6    16811.31    16478.56    218.57 o
   2   9   6     2820.12     2645.94    144.30 o
   3   9   6     1588.03     1719.57    112.08 o
   4   9   6     3591.20     3752.07    191.47 o
   5   9   6     5133.04     5562.01    443.32 o
   6   9   6     3504.23     3750.08    251.34 o
   7   9   6    11080.13    12293.49    316.76 o
   8   9   6     3206.76     3381.91    242.21 o
   9   9   6     7061.70     8049.74    558.25 o
  10   9   6      164.18      337.55    383.80 o
  11   9   6      589.87      546.55    575.77 o
  12   9   6      216.79      263.64    751.09 o
 -12  10   6     8510.28     8133.57    432.69 o
 -11  10   6      720.13     1001.05    258.87 o
 -10  10   6    11624.83    11141.13    352.15 o
  -9  10   6       30.50      146.59    146.91 o
  -8  10   6       22.58       62.08    161.41 o
  -7  10   6     3093.42     2845.29    184.71 o
  -6  10   6     6773.99     6864.12    184.20 o
  -5  10   6      537.62      789.71    148.29 o
  -4  10   6    41370.58    42166.06    378.05 o
  -3  10   6     4432.94     4293.31    153.05 o
  -2  10   6      911.71      967.86     90.38 o
  -1  10   6     1706.73     1763.12    100.97 o
   0  10   6     4867.23     4860.23    135.50 o
   1  10   6     2573.77     2610.70    119.46 o
   2  10   6    40654.34    42248.78    419.37 o
   3  10   6     3573.77     3396.07    219.60 o
   4  10   6    26243.28    25551.00    847.31 o
   5  10   6     1657.18     2121.12    159.03 o
   6  10   6     3627.53     3736.50    193.26 o
   7  10   6        1.23       99.49    217.56 o
   8  10   6      626.90      543.58    240.40 o
   9  10   6      233.05      312.61    265.96 o
  10  10   6     9940.55    10233.58    462.72 o
  11  10   6     1272.64     1095.75    664.09 o
 -12  11   6       11.24      318.35    276.84 o
 -11  11   6     1430.81     1461.67    290.78 o
 -10  11   6     4605.77     4445.31    336.10 o
  -9  11   6     1590.78     1723.52    279.40 o
  -8  11   6     3558.01     3359.92    277.35 o
  -7  11   6      388.68      294.87    203.69 o
  -6  11   6     3738.54     3545.07    164.29 o
  -5  11   6      326.30      368.14    122.44 o
  -4  11   6      182.41      221.98    124.13 o
  -3  11   6     2483.60     2198.63    155.28 o
  -2  11   6    11671.85    11438.68    176.35 o
  -1  11   6     3819.86     3686.18    127.71 o
   0  11   6    13433.31    13389.13    374.79 o
   1  11   6     4396.89     4608.47    143.22 o
   2  11   6    12126.72    12709.66    254.89 o
   3  11   6      435.47      435.79    143.29 o
   4  11   6     3522.38     3399.97    226.61 o
   5  11   6     1750.68     1879.60    189.78 o
   6  11   6     6296.17     6736.35    263.50 o
   7  11   6     1846.12     1708.44    209.82 o
   8  11   6    11504.91    13199.62    588.02 o
   9  11   6      750.26      854.92    300.78 o
  10  11   6     1483.33     1483.59    334.53 o
  11  11   6      267.33      209.85    720.54 o
 -11  12   6     8124.76     8108.67    853.36 o
 -10  12   6       25.07      176.71    330.71 o
  -9  12   6      571.26      686.33    321.01 o
  -8  12   6        8.76       14.69     95.30 o
  -7  12   6     1718.93     1789.32    194.75 o
  -6  12   6      162.02      298.84    148.02 o
  -5  12   6    26873.13    27265.40    336.69 o
  -4  12   6      368.12      325.75    130.04 o
  -3  12   6    15720.19    15582.31    368.00 o
  -2  12   6     5665.61     5872.84    269.14 o
  -1  12   6     1319.34     1413.64    110.90 o
   0  12   6      955.17     1059.65    116.72 o
   1  12   6     7119.30     7304.83    182.22 o
   2  12   6      661.77      633.12    142.32 o
   3  12   6    25149.44    24720.81    465.99 o
   4  12   6       14.37      266.70    157.88 o
   5  12   6     7046.24     7111.10    414.96 o
   6  12   6       15.94      251.87    173.69 o
   7  12   6     1339.40     1470.95    205.63 o
   8  12   6     1665.53     1711.09    238.17 o
   9  12   6     2862.65     2888.94    261.54 o
  10  12   6       20.24      101.72    389.34 o
 -11  13   6     1747.95     1327.05    391.60 o
 -10  13   6     2009.74     2023.96    346.78 o
  -9  13   6     2722.13     2538.82    318.80 o
  -8  13   6     7523.57     7724.06    621.26 o
  -7  13   6     3557.57     3557.28    216.42 o
  -6  13   6      512.23      252.98    147.15 o
  -5  13   6     3904.79     3656.31    177.80 o
  -4  13   6      116.97      113.70    146.78 o
  -3  13   6     2916.21     2885.30    167.55 o
  -2  13   6     5858.34     5742.02    207.82 o
  -1  13   6    10591.03    10967.13    200.00 o
   0  13   6    13771.60    13922.37    224.87 o
   1  13   6    19744.26    20604.19    491.06 o
   2  13   6     1999.41     1846.46    157.77 o
   3  13   6       11.50      118.96    143.91 o
   4  13   6      499.52      334.60    209.13 o
   5  13   6     5651.20     5187.11    247.90 o
   6  13   6     3254.44     3333.81    227.94 o
   7  13   6    10637.67    11558.17    560.36 o
   8  13   6     2347.54     2368.95    258.47 o
   9  13   6     5742.68     5979.25    289.20 o
  10  13   6      438.57      504.72    289.39 o
 -11  14   6      162.23      270.83    392.90 o
 -10  14   6      840.35      906.19    369.29 o
  -9  14   6       21.66       24.22    165.99 o
  -8  14   6     1053.89     1260.60    319.54 o
  -7  14   6     1180.72     1017.34    203.38 o
  -6  14   6    10609.58    10545.10    333.40 o
  -5  14   6       51.97      132.26    158.66 o
  -4  14   6    10697.14    11068.31    249.73 o
  -3  14   6     1518.67     1754.24    204.76 o
  -2  14   6     3256.10     3455.05    190.70 o
  -1  14   6      612.66      822.23    166.54 o
   0  14   6      168.93      293.08    121.42 o
   1  14   6      188.31      204.18    177.39 o
   2  14   6     4171.15     3897.42    163.14 o
   3  14   6      136.85      211.34    147.10 o
   4  14   6     7338.28     6956.63    252.00 o
   5  14   6      963.23      857.60    237.47 o
   6  14   6     2770.36     2903.15    211.47 o
   7  14   6      917.65      968.32    230.37 o
   8  14   6      106.67      393.89    369.67 o
   9  14   6      346.15      348.80    242.73 o
  10  14   6     2559.11     2521.31    394.11 o
 -10  15   6     1905.98     1828.01    402.10 o
  -9  15   6     8039.95     8189.52    428.09 o
  -8  15   6     1548.85     1390.16    324.61 o
  -7  15   6    10230.08     9326.15    394.22 o
  -6  15   6     1904.40     1860.96    214.70 o
  -5  15   6      231.75      144.55     93.75 o
  -4  15   6      139.55       43.66    112.93 o
  -3  15   6     2206.02     2235.31    166.71 o
  -2  15   6     1723.55     1716.00    182.85 o
  -1  15   6    21660.54    22018.32    535.86 o
   0  15   6     4885.32     5320.56    320.76 o
   1  15   6     6976.20     6768.51    192.04 o
   2  15   6     6405.17     6140.20    210.78 o
   3  15   6      387.70      589.51    188.76 o
   4  15   6       14.55       76.25    117.03 o
   5  15   6     1912.96     1892.61    235.86 o
   6  15   6     2077.22     2125.17    224.97 o
   7  15   6     5494.57     5473.85    261.86 o
   8  15   6     2232.61     2565.10    285.35 o
   9  15   6     1336.02     1470.14    297.93 o
  -9  16   6       41.31      141.47    326.65 o
  -8  16   6      247.66      431.96    453.37 o
  -7  16   6     3734.22     3481.85    470.51 o
  -6  16   6      562.49      439.94    297.79 o
  -5  16   6    11308.70    11380.06    341.46 o
  -4  16   6       48.99      188.95    221.88 o
  -3  16   6    12430.40    12574.85    353.54 o
  -2  16   6      755.58      820.34    279.50 o
  -1  16   6     2259.90     2509.19    196.76 o
   0  16   6       64.62       -5.07     82.74 o
   1  16   6     3851.32     3626.37    168.02 o
   2  16   6       18.89       68.65    159.11 o
   3  16   6    11480.09    11192.85    334.91 o
   4  16   6      135.13      239.43    199.07 o
   5  16   6     6482.69     6269.41    276.71 o
   6  16   6      245.40      309.36    227.42 o
   7  16   6        2.84      148.26    288.72 o
   8  16   6      753.79      377.53    334.23 o
  -9  17   6     1982.38     2042.25    403.43 o
  -8  17   6     9289.31     8935.14    453.57 o
  -7  17   6      407.15      378.49    364.04 o
  -6  17   6     2199.79     1554.49    331.21 o
  -5  17   6        4.67      240.24    320.06 o
  -4  17   6      712.25      935.94    253.24 o
  -3  17   6      722.64      769.19    271.12 o
  -2  17   6     9792.86    10011.41    504.71 o
  -1  17   6     1558.68     1254.97    293.91 o
   0  17   6    16613.73    18049.01    481.33 o
   1  17   6      901.74     1148.33    332.05 o
   2  17   6      302.35      482.54    212.02 o
   3  17   6       21.33      255.13    258.91 o
   4  17   6       15.39       35.97    190.93 o
   5  17   6       24.66       -6.27    473.34 o
   6  17   6     5470.55     5780.64    325.15 o
   7  17   6      173.86      293.53    345.71 o
   8  17   6     3566.67     3271.54    384.56 o
  -8  18   6        1.33      224.18    393.63 o
  -7  18   6      211.56      262.32    370.78 o
  -6  18   6     5632.66     5816.07    391.48 o
  -5  18   6     1794.52     1726.00    349.23 o
  -4  18   6     9172.30     8997.16    346.73 o
  -3  18   6     1194.97     1395.02    286.23 o
  -2  18   6     9207.47    10025.43    421.62 o
  -1  18   6       10.75      300.06    338.51 o
   0  18   6       64.33      171.24    287.27 o
   1  18   6      626.51      568.25    318.45 o
   2  18   6     4382.09     3976.63    316.36 o
   3  18   6     2387.96     2181.73    327.61 o
   4  18   6    10841.85    10315.59    689.99 o
   5  18   6     1393.45     1036.95    378.25 o
   6  18   6     2004.96     2038.51    323.32 o
   7  18   6       60.60       30.89    110.86 o
  -7  19   6     3452.20     3212.40    396.20 o
  -6  19   6      111.93      221.61    259.07 o
  -5  19   6       81.99       14.85    106.59 o
  -4  19   6       56.49      318.27    445.60 o
  -3  19   6     2649.91     2692.48    334.40 o
  -2  19   6      658.10      617.53    357.59 o
  -1  19   6     7096.28     7422.56    637.20 o
   0  19   6      118.03      311.43    292.64 o
   1  19   6     3464.53     2884.10    342.13 o
   2  19   6       71.76      417.71    500.06 o
   3  19   6       48.41      316.11    562.49 o
   4  19   6      738.84      836.32    351.28 o
   5  19   6     2605.19     2292.04    387.38 o
   6  19   6        6.61      308.41    301.93 o
  -5  20   6     2477.27     1741.81    425.31 o
  -4  20   6     6738.79     6663.48    414.02 o
  -3  20   6     3330.50     3100.75    329.94 o
  -2  20   6      138.98      194.91    346.79 o
  -1  20   6      773.48      723.67    373.79 o
   0  20   6      453.47      447.31    360.04 o
   1  20   6     1404.33     1523.81    392.68 o
   2  20   6     6864.61     6377.93    650.15 o
   3  20   6     4143.99     3876.96    666.08 o
   4  20   6     3235.17     3552.89    696.63 o
  -3  21   6        7.08       23.59    255.50 o
  -2  21   6     3128.56     3538.07    453.59 o
  -1  21   6      283.77      469.37    418.71 o
   0  21   6     5375.58     5192.02    429.33 o
   1  21   6       22.07      221.38    474.85 o
   2  21   6     2282.54     1836.88    725.85 o
 -13   0   7     5884.83     6325.47    575.77 o
 -11   0   7     7872.56     7724.04    546.55 o
  -9   0   7      105.07      185.92    161.15 o
  -7   0   7     1678.06     1579.40    126.21 o
  -5   0   7    79164.38    76845.07    639.15 o
  -3   0   7    27872.48    27610.74    227.10 o
  -1   0   7     2406.65     2529.67     99.62 o
   1   0   7    54538.02    52551.54    943.01 o
   3   0   7    83180.31    81143.05   1131.28 o
   5   0   7     1338.57     1073.54    107.70 o
   7   0   7      279.61      439.42    155.49 o
 -14   1   7      266.41      654.89    455.07 o
 -13   1   7      253.25       97.42    787.47 o
 -12   1   7     1876.53     2171.39    351.17 o
 -11   1   7     4617.07     4363.78    335.60 o
 -10   1   7     8000.00     7953.35    468.07 o
  -9   1   7     1946.42     1744.84    128.03 o
  -8   1   7     6410.02     5943.03    165.63 o
  -7   1   7      912.73     1012.49    131.46 o
  -6   1   7       40.77      149.63     73.90 o
  -5   1   7     1305.66     1329.72     69.88 o
  -4   1   7     6815.25     6294.21    101.90 o
  -3   1   7    24443.12    24678.68    210.49 o
  -2   1   7    10583.38     9828.99    108.92 o
  -1   1   7     2572.47     2575.86     71.31 o
   0   1   7     6608.04     5932.37    185.60 o
   1   1   7    19159.15    18722.88    205.91 o
   2   1   7      835.39     1072.38     91.67 o
   3   1   7     2240.44     2103.59     68.77 o
   4   1   7     4964.26     4602.46    105.39 o
   5   1   7     6657.25     6273.49    354.47 o
   6   1   7     8927.93     9098.55    150.33 o
   7   1   7    16021.07    15651.41    338.54 o
   8   1   7     8870.86     8305.79    365.91 o
  11   1   7      121.22      257.00    527.95 o
  12   1   7      716.18      308.80    583.07 o
 -14   2   7     2255.40     2753.59    422.29 o
 -13   2   7     1280.62     1061.73    370.11 o
 -12   2   7    10123.60    10729.45    450.33 o
 -11   2   7      813.60      951.99    216.49 o
 -10   2   7      846.22      813.04    193.12 o
  -9   2   7      737.22      526.36    156.88 o
  -8   2   7      655.11      611.42    106.79 o
  -7   2   7     5074.00     4631.54    200.04 o
  -6   2   7    42359.81    41209.11    323.77 o
  -5   2   7     3947.95     4018.37     95.51 o
  -4   2   7    38161.18    37249.21    281.44 o
  -3   2   7    11939.81    11293.15    168.99 o
  -2   2   7      284.28      301.69     59.87 o
  -1   2   7      584.71      886.63     59.00 o
   0   2   7    20831.98    22373.05    463.78 o
   1   2   7       90.41      119.49     63.71 o
   2   2   7    80823.38    78878.90    617.58 o
   3   2   7     4674.78     4464.19    203.16 o
   4   2   7    25563.00    24521.41    558.52 o
   5   2   7     2706.27     2739.24    145.31 o
   6   2   7     2569.61     2438.91    261.97 o
   7   2   7     2023.56     1928.68    135.33 o
   8   2   7     3014.44     3073.41    297.51 o
  11   2   7     2413.33     2619.17    435.64 o
  12   2   7     2737.06     2389.40    525.30 o
 -14   3   7     1235.37     1335.01    419.56 o
 -13   3   7      376.22      746.54    335.71 o
 -12   3   7      205.01       37.61     96.51 o
 -11   3   7     3224.48     3216.84    311.64 o
 -10   3   7     2889.84     2495.80    254.86 o
  -9   3   7    11969.87    12163.13    483.27 o
  -8   3   7     2077.61     1957.36    137.88 o
  -7   3   7     9915.66     9182.59    167.13 o
  -6   3   7     3454.10     3260.53     85.71 o
  -5   3   7      188.76      254.60     60.28 o
  -4   3   7     3043.07     2720.79     89.69 o
  -3   3   7    17931.26    16939.58    260.81 o
  -2   3   7      784.76      691.35     66.80 o
  -1   3   7    31967.11    31013.37    362.03 o
   0   3   7    15982.54    15880.81    157.26 o
   1   3   7     2745.78     2785.40    104.91 o
   2   3   7      912.81     1182.26     94.02 o
   3   3   7       19.70      171.60     64.50 o
   4   3   7     1884.64     1729.55     92.00 o
   5   3   7    13129.49    12607.46    556.21 o
   6   3   7    10749.56    10382.53    535.72 o
   7   3   7    12658.63    11866.71    299.89 o
   8   3   7     8984.70     9293.95    429.00 o
  10   3   7       14.30      149.42    420.37 o
  11   3   7       89.89      361.27    418.38 o
  12   3   7      646.47      832.77    540.57 o
 -13   4   7     6521.37     6890.40    424.97 o
 -12   4   7      297.13       93.15    234.51 o
 -11   4   7     1955.37     1681.23    233.80 o
 -10   4   7      245.73      466.59    177.43 o
  -9   4   7     1713.54     1298.30    187.25 o
  -8   4   7     6920.39     6384.44    196.44 o
  -7   4   7    12959.52    12053.33    357.16 o
  -6   4   7     5003.54     4352.07    200.09 o
  -5   4   7    27038.01    26481.31    250.51 o
  -4   4   7     3003.37     2860.80     93.84 o
  -3   4   7     3237.76     2962.04     89.38 o
  -2   4   7    15629.32    16409.06    290.61 o
  -1   4   7     1995.99     2552.97    124.43 o
   0   4   7       98.64      144.72     70.30 o
   1   4   7     6299.85     5660.38    115.56 o
   2   4   7       85.72      201.50    100.10 o
   3   4   7     5806.70     5512.30    212.60 o
   4   4   7     6521.21     6528.37    165.66 o
   5   4   7     7190.59     6753.84    428.18 o
   6   4   7      189.74      209.07    138.51 o
   7   4   7      162.58      214.79    203.69 o
   8   4   7     2166.36     1791.05    311.46 o
   9   4   7     5191.51     5364.55    299.43 o
  10   4   7     2432.85     2742.70    426.35 o
  11   4   7     6014.09     6060.49    551.20 o
  12   4   7     1655.38     2149.66    567.13 o
 -13   5   7      118.59      115.41    159.25 o
 -12   5   7      640.87      424.73    294.38 o
 -11   5   7       77.88      -25.80     86.44 o
 -10   5   7    13168.71    13024.42    507.84 o
  -9   5   7      488.82      471.79    181.44 o
  -8   5   7    43125.95    42006.21    412.03 o
  -7   5   7       64.19       94.76    105.37 o
  -6   5   7     5312.33     5020.42    181.97 o
  -5   5   7        1.48        3.93     20.88 o
  -4   5   7      903.16      931.49     76.59 o
  -3   5   7     3333.95     3373.23    100.53 o
  -2   5   7    75180.40    73998.30    979.74 o
  -1   5   7     2438.87     2325.52     87.62 o
   0   5   7    50142.80    50806.51    497.65 o
   1   5   7      434.42      528.97    104.97 o
   2   5   7      773.54      585.72    111.50 o
   3   5   7       85.02      151.27    131.32 o
   4   5   7     5774.93     5826.03    355.71 o
   5   5   7     2591.82     2508.27    191.59 o
   6   5   7    28571.13    28673.00    754.41 o
   7   5   7     3208.26     3632.16    223.30 o
   8   5   7     2806.62     2780.62    203.07 o
   9   5   7       80.38      -13.39    294.86 o
  10   5   7      192.58      323.41    465.53 o
  11   5   7        1.48       47.81    233.76 o
  12   5   7     3036.70     3511.71    622.92 o
 -13   6   7     2074.34     2137.03    316.88 o
 -12   6   7      768.18      772.29    262.10 o
 -11   6   7      112.01      181.99    211.62 o
 -10   6   7      327.48      500.96    220.39 o
  -9   6   7      151.92      226.32    198.50 o
  -8   6   7    14916.23    13998.52    262.19 o
  -7   6   7     3060.84     2966.09    125.27 o
  -6   6   7    11202.95    11103.95    268.93 o
  -5   6   7     1308.54     1284.83    102.08 o
  -4   6   7    12064.16    11671.93    208.91 o
  -3   6   7     1817.95     1944.66     94.81 o
  -2   6   7     8812.39     8858.04    162.86 o
  -1   6   7       38.01       74.60     90.94 o
   0   6   7     6180.18     6524.32    181.60 o
   1   6   7     2683.70     2678.32    118.20 o
   2   6   7     6078.79     6155.81    164.78 o
   3   6   7     9419.30     9443.03    259.29 o
   4   6   7    15306.52    15497.80    457.70 o
   5   6   7     3897.84     3933.60    182.47 o
   6   6   7      188.17      250.38    174.38 o
   7   6   7     1262.53     1159.91    176.94 o
   8   6   7     2320.99     2473.66    206.19 o
   9   6   7      846.22      656.57    310.84 o
  10   6   7     4763.50     4651.29    497.40 o
  11   6   7     2907.01     3420.73    512.01 o
  12   6   7     2822.53     2955.20    595.69 o
 -13   7   7      162.52       38.40    330.79 o
 -12   7   7      207.70      262.51    265.98 o
 -11   7   7     4287.39     3923.30    262.21 o
 -10   7   7        3.73      196.09    184.96 o
  -9   7   7    29803.60    29730.48    471.41 o
  -8   7   7     2224.21     2285.90    199.57 o
  -7   7   7    12795.48    12152.32    214.22 o
  -6   7   7      439.32      392.97    110.65 o
  -5   7   7       80.71      190.29    105.62 o
  -4   7   7     2093.13     2290.39    130.57 o
  -3   7   7    28825.06    26523.23    646.24 o
  -2   7   7      929.10      841.87     67.83 o
  -1   7   7    57845.14    56696.55    426.30 o
   0   7   7      464.19      358.04     81.06 o
   1   7   7     3043.21     3136.86    118.68 o
   2   7   7       72.48      200.69    109.18 o
   3   7   7      200.72      282.27    123.55 o
   4   7   7      222.50      455.74    147.14 o
   5   7   7    14120.24    14431.43    345.28 o
   6   7   7      331.24      521.57    149.52 o
   7   7   7     9814.55    10675.41    371.25 o
   8   7   7     3931.15     3662.90    228.62 o
   9   7   7     2215.26     2616.97    324.16 o
  10   7   7       10.27      299.51    372.56 o
  11   7   7      176.60       95.63   1594.48 o
  12   7   7       13.91      158.05    531.27 o
 -13   8   7     2615.05     2540.08    399.16 o
 -12   8   7     4765.19     4821.08    328.45 o
 -11   8   7     1105.85      821.77    250.96 o
 -10   8   7     1621.99     1523.57    232.48 o
  -9   8   7      145.12      189.12    220.43 o
  -8   8   7     1027.67     1100.41    151.93 o
  -7   8   7     7558.18     7333.27    171.63 o
  -6   8   7    13713.12    13808.80    274.30 o
  -5   8   7     9101.23     9535.69    202.35 o
  -4   8   7    12050.34    12071.58    429.44 o
  -3   8   7    26921.04    25336.81    619.75 o
  -2   8   7       29.26       95.06     59.05 o
  -1   8   7      174.89      204.24     55.42 o
   0   8   7     7410.89     7100.93    116.24 o
   1   8   7     8135.63     8193.31    139.71 o
   2   8   7    23669.99    24190.67    242.27 o
   3   8   7    12054.14    11898.75    201.72 o
   4   8   7     6049.13     5760.08    209.32 o
   5   8   7     8069.28     8112.32    212.49 o
   6   8   7       36.42      134.65    132.72 o
   7   8   7     3340.67     3090.07    184.60 o
   8   8   7     4229.63     3959.80    393.40 o
   9   8   7     4927.87     5295.48    831.77 o
  10   8   7     5554.70     5475.43    559.83 o
  11   8   7     5131.60     4771.49    572.45 o
 -12   9   7     1317.88     1141.98    308.92 o
 -11   9   7     1033.56     1252.15    249.23 o
 -10   9   7     8419.52     8356.63    487.67 o
  -9   9   7      110.21      143.00    174.80 o
  -8   9   7     6125.31     5719.37    204.81 o
  -7   9   7       49.87      140.74    157.58 o
  -6   9   7      146.76      257.66    125.89 o
  -5   9   7      554.72      693.46    127.26 o
  -4   9   7     9993.52     9994.13    207.87 o
  -3   9   7     1926.26     1789.01    127.74 o
  -2   9   7    18826.53    18997.74    320.42 o
  -1   9   7      294.39      280.78     64.03 o
   0   9   7     8556.43     8238.22    260.37 o
   1   9   7     5855.62     5724.61    159.07 o
   2   9   7      186.80      341.59     87.86 o
   3   9   7      491.71      400.44    109.19 o
   4   9   7     2134.16     2142.05    141.27 o
   5   9   7      570.70      726.56    152.73 o
   6   9   7    11159.86    11739.07    363.28 o
   7   9   7     1646.55     1726.07    188.42 o
   8   9   7     7630.38     8022.00    373.25 o
   9   9   7      210.12      312.13    283.46 o
  10   9   7      484.23      390.01    412.62 o
  11   9   7      732.22     1109.70    559.16 o
 -12  10   7      800.28      953.16    313.59 o
 -11  10   7     6264.06     6522.14    318.52 o
 -10  10   7      159.90      191.35    188.58 o
  -9  10   7      483.25      441.05    277.58 o
  -8  10   7      875.89      795.35    168.93 o
  -7  10   7     3508.04     3420.93    203.12 o
  -6  10   7     1533.35     1659.46    157.94 o
  -5  10   7    30271.61    30408.13    342.58 o
  -4  10   7     2500.82     2282.26    142.39 o
  -3  10   7     3941.91     3752.97    222.24 o
  -2  10   7      281.56      300.30     88.17 o
  -1  10   7     6386.35     6036.95    148.78 o
   0  10   7      803.79      799.39    126.43 o
   1  10   7    35357.30    35521.43    331.87 o
   2  10   7     3425.08     3399.44    172.05 o
   3  10   7    32456.85    34490.20    599.96 o
   4  10   7     3193.51     3228.93    197.07 o
   5  10   7     2968.48     2848.93    168.22 o
   6  10   7     1892.81     2004.12    186.51 o
   7  10   7       30.78      138.76    173.09 o
   8  10   7      576.88      600.37    215.11 o
   9  10   7     5442.43     6019.23    318.03 o
  10  10   7     1372.51     1642.43    392.08 o
  11  10   7     2953.78     2103.18    636.20 o
 -12  11   7      586.32      795.00    312.25 o
 -11  11   7     4522.25     4430.29    301.36 o
 -10  11   7     2261.87     2277.62    320.55 o
  -9  11   7     2571.59     2211.70    303.08 o
  -8  11   7      181.28      108.94    131.37 o
  -7  11   7     3569.05     3662.07    213.31 o
  -6  11   7       25.41      198.79    126.94 o
  -5  11   7       42.71      184.99    148.29 o
  -4  11   7     1705.02     1706.93    148.14 o
  -3  11   7    11403.92    11144.97    359.99 o
  -2  11   7     1857.74     1678.89    142.44 o
  -1  11   7    19162.46    18680.61    411.59 o
   0  11   7     4707.40     4671.25    148.49 o
   1  11   7    16486.54    16467.33    329.74 o
   2  11   7       21.32      127.92    139.25 o
   3  11   7      169.16      282.10    155.15 o
   4  11   7     1960.43     2078.46    235.61 o
   5  11   7     8695.48     9492.09    335.46 o
   6  11   7     1553.14     1475.36    183.91 o
   7  11   7    13895.84    15340.43    436.32 o
   8  11   7     2364.30     2173.79    244.21 o
   9  11   7     3763.17     3864.36    299.96 o
  10  11   7      170.86      264.77    325.74 o
 -11  12   7       65.86      170.14    299.17 o
 -10  12   7     1078.39      955.36    345.87 o
  -9  12   7       44.32        9.35    153.41 o
  -8  12   7      449.11      415.69    189.15 o
  -7  12   7       11.15       23.67    185.55 o
  -6  12   7    19121.11    18889.10    301.30 o
  -5  12   7      329.27      372.08    163.31 o
  -4  12   7    12742.27    13016.97    254.87 o
  -3  12   7      370.82      488.57    132.42 o
  -2  12   7     1436.49     1416.46    138.21 o
  -1  12   7      807.34      976.31    115.00 o
   0  12   7     3435.24     3796.99    144.38 o
   1  12   7      318.10      391.29    116.98 o
   2  12   7    21995.10    22610.56    347.22 o
   3  12   7      179.99      304.98    167.02 o
   4  12   7     6810.75     6820.90    251.63 o
   5  12   7      121.90      278.12    192.56 o
   6  12   7      476.43      672.05    184.39 o
   7  12   7     2171.10     1993.22    225.65 o
   8  12   7     2386.91     2319.89    244.99 o
   9  12   7       19.16      340.09    334.81 o
  10  12   7     4247.79     3984.43    353.05 o
 -11  13   7     1976.42     2133.39    795.58 o
 -10  13   7     3425.43     3708.36    374.90 o
  -9  13   7     4390.59     3976.20    351.48 o
  -8  13   7     1523.80     1381.57    221.06 o
  -7  13   7     1959.05     1863.96    210.05 o
  -6  13   7     1819.71     1683.55    173.83 o
  -5  13   7        5.44       81.58    150.04 o
  -4  13   7     3217.56     2790.24    171.85 o
  -3  13   7     4220.39     3848.24    180.50 o
  -2  13   7     6270.89     6317.39    225.51 o
  -1  13   7     3411.73     3717.01    370.79 o
   0  13   7    22338.53    22615.44    284.45 o
   1  13   7      277.14      231.79    129.56 o
   2  13   7     4768.56     4988.35    291.23 o
   3  13   7      218.07      124.41    176.37 o
   4  13   7     5748.84     5536.20    250.37 o
   5  13   7     1257.46     1390.82    219.92 o
   6  13   7     7500.59     7773.38    296.09 o
   7  13   7     3076.07     3192.21    231.90 o
   8  13   7    10488.37    11265.89    408.12 o
   9  13   7       66.65       85.34    207.63 o
  10  13   7       61.07       94.19    262.61 o
 -10  14   7       19.50      274.47    366.34 o
  -9  14   7      241.68      187.98    317.53 o
  -8  14   7      579.91      581.91    225.34 o
  -7  14   7     4492.88     4348.39    246.10 o
  -6  14   7      152.89      187.64    208.11 o
  -5  14   7     9515.73    10158.93    286.51 o
  -4  14   7       62.35      170.30    165.45 o
  -3  14   7     2616.01     2644.59    178.84 o
  -2  14   7     3229.05     3385.32    199.37 o
  -1  14   7      278.24      591.58    179.65 o
   0  14   7      134.67      132.19    137.92 o
   1  14   7     4704.46     4831.92    174.97 o
   2  14   7     1564.85     1181.50    199.64 o
   3  14   7     8356.54     8219.56    263.33 o
   4  14   7     1173.36     1196.94    219.21 o
   5  14   7     3707.25     3403.86    249.61 o
   6  14   7      354.12      457.02    199.39 o
   7  14   7       10.12      129.58    188.08 o
   8  14   7     1086.33      869.62    287.42 o
   9  14   7     3255.78     2981.59    361.78 o
 -10  15   7     2728.47     2757.89    401.64 o
  -9  15   7     1986.34     1788.95    374.80 o
  -8  15   7    11050.63    11856.44    466.07 o
  -7  15   7     1837.54     1902.80    241.15 o
  -6  15   7     1658.72     1452.08    261.49 o
  -5  15   7      215.18      169.39    229.93 o
  -4  15   7       88.61      182.34    142.54 o
  -3  15   7     5197.01     5060.38    272.03 o
  -2  15   7    19866.69    20305.05    844.58 o
  -1  15   7     3267.76     3240.42    202.90 o
   0  15   7     7880.53     7693.71    478.92 o
   1  15   7     2904.90     2780.26    161.22 o
   2  15   7      240.84      180.44    169.52 o
   3  15   7       11.70      162.14    180.92 o
   4  15   7     1407.19     1366.94    224.73 o
   5  15   7     1887.61     1771.44    256.59 o
   6  15   7     7647.02     7797.05    277.73 o
   7  15   7     3506.10     3652.09    291.30 o
   8  15   7     1856.49     1854.48    297.34 o
   9  15   7     1401.06     1070.59    368.27 o
  -9  16   7      199.64      271.67    327.11 o
  -8  16   7     2719.55     2326.14    366.62 o
  -7  16   7     1118.37      820.99    365.83 o
  -6  16   7     9658.32     9771.00    427.02 o
  -5  16   7       97.21      203.75    229.55 o
  -4  16   7     8323.96     8028.01    316.65 o
  -3  16   7      109.20       23.52     55.32 o
  -2  16   7     5148.08     5051.18    240.52 o
  -1  16   7       25.26      161.66    186.38 o
   0  16   7      914.46     1021.70    200.30 o
   1  16   7      233.04      187.31    204.18 o
   2  16   7     2762.49     2687.69    203.83 o
   3  16   7      245.60      392.16    217.51 o
   4  16   7     8662.85     8406.73    300.36 o
   5  16   7      232.81      283.26    244.48 o
   6  16   7       60.42      330.82    247.69 o
   7  16   7      229.74      177.14    296.83 o
   8  16   7     2076.73     2059.03    310.61 o
  -8  17   7     1026.14     1038.87    396.62 o
  -7  17   7     4336.48     4274.55    385.63 o
  -6  17   7        7.86      122.05    293.59 o
  -5  17   7      227.71      264.21    318.24 o
  -4  17   7      410.19      500.22    254.83 o
  -3  17   7     6549.48     7017.68    413.02 o
  -2  17   7     1463.84     1180.06    318.95 o
  -1  17   7    15446.75    16123.92    804.88 o
   0  17   7      475.67      663.21    323.88 o
   1  17   7     2014.63     1945.53    288.67 o
   2  17   7      295.39      375.88    554.52 o
   3  17   7     1029.18      867.13    309.79 o
   4  17   7       23.21       30.54    100.79 o
   5  17   7     6135.67     5972.57    323.45 o
   6  17   7       82.64      258.62    234.39 o
   7  17   7     3401.53     3440.94    304.03 o
  -7  18   7     4972.17     3733.05    385.20 o
  -6  18   7      899.27      797.95    352.47 o
  -5  18   7     6455.88     6168.88    387.95 o
  -4  18   7      158.70      543.38    269.91 o
  -3  18   7     5618.97     5818.56    324.30 o
  -2  18   7        2.42       85.96    269.97 o
  -1  18   7       35.46       79.92    161.94 o
   0  18   7      726.64      527.59    331.70 o
   1  18   7     4046.64     4001.14    336.69 o
   2  18   7     1642.39     1949.11    553.85 o
   3  18   7     7581.33     6750.24    363.72 o
   4  18   7      818.70      680.79    346.34 o
   5  18   7     5019.38     4541.05    518.99 o
   6  18   7       55.48      273.42    425.67 o
  -6  19   7      149.87      377.59    420.46 o
  -5  19   7       16.28       90.99    249.70 o
  -4  19   7     2266.96     1987.98    322.55 o
  -3  19   7       31.75      131.70    306.88 o
  -2  19   7     5854.94     6117.85    393.91 o
  -1  19   7      961.07      853.47    353.29 o
   0  19   7     3650.46     3404.14    345.64 o
   1  19   7        0.01      -26.79    239.04 o
   2  19   7       33.00      424.35    539.91 o
   3  19   7       84.57      452.25    601.67 o
   4  19   7     2600.17     2523.81    683.35 o
   5  19   7       12.54      229.42    331.80 o
  -5  20   7     6413.85     6284.83    449.46 o
  -4  20   7     1418.90     1575.77    424.11 o
  -3  20   7      969.70     1127.23    323.92 o
  -2  20   7      364.39      570.66    393.84 o
  -1  20   7      661.25      771.74    362.73 o
   0  20   7      635.54      837.38    380.83 o
   1  20   7     5499.23     4939.50    384.98 o
   2  20   7     2384.72     2080.60    704.60 o
   3  20   7     7073.24     7663.61    710.58 o
  -2  21   7      358.01      306.52    480.36 o
  -1  21   7     4015.15     4023.14    459.42 o
   0  21   7       12.22      -76.72    345.53 o
   1  21   7     2381.85     2366.44    413.77 o
 -12   0   8     5887.40     6290.93    561.82 o
 -10   0   8       29.10      129.50    468.85 o
  -8   0   8     1065.42      843.36    159.48 o
  -6   0   8    47587.04    45708.00    473.98 o
  -4   0   8    14525.67    13735.93    184.13 o
  -2   0   8       60.19       96.95     76.45 o
   0   0   8    86991.38    88181.55    381.91 o
   2   0   8   106577.52   103085.93    722.31 o
   4   0   8    15061.39    14015.92    524.96 o
   6   0   8       17.16      233.76    214.50 o
  12   0   8      810.22     1751.21    531.27 o
 -13   1   8      194.58      -94.35    303.87 o
 -12   1   8     3565.87     3196.79    357.16 o
 -11   1   8     7029.19     6877.08    489.43 o
 -10   1   8     2678.24     2603.25    189.30 o
  -9   1   8     1709.32     1516.32    145.93 o
  -8   1   8     3052.51     2889.77    150.78 o
  -7   1   8      738.43      695.99     92.05 o
  -6   1   8      311.34      435.21     82.58 o
  -5   1   8    13354.78    13045.89    211.19 o
  -4   1   8    16754.73    16621.50    156.90 o
  -3   1   8    13731.74    12875.99    180.88 o
  -2   1   8     4465.18     4425.01    109.29 o
  -1   1   8     5066.51     4434.30    151.51 o
   0   1   8    13617.19    12963.39    143.68 o
   1   1   8     4948.14     5256.75    196.79 o
   2   1   8       23.10      188.56     70.19 o
   3   1   8     2463.15     2690.57    126.84 o
   4   1   8     4382.55     3952.00     89.56 o
   5   1   8     7876.70     7674.23    137.99 o
   6   1   8    11124.89    10980.13    574.44 o
   7   1   8     7498.01     7283.54    518.99 o
   8   1   8     6358.13     6589.11    371.23 o
  12   1   8      356.64       90.32    343.34 o
 -13   2   8     4054.81     4553.03    401.44 o
 -12   2   8     1578.60     1657.75    348.05 o
 -11   2   8      740.09      963.66    226.36 o
 -10   2   8      755.53      617.08    198.89 o
  -9   2   8      740.53      694.70    173.59 o
  -8   2   8     3669.96     3332.74    182.39 o
  -7   2   8    12772.99    12580.28    180.42 o
  -6   2   8     4194.63     4252.19    200.42 o
  -5   2   8    46732.90    46084.09    601.11 o
  -4   2   8     7864.71     8057.85    128.87 o
  -3   2   8      587.46      499.81     75.59 o
  -2   2   8      284.87      273.17     62.86 o
  -1   2   8     1318.11     1705.06     71.79 o
   0   2   8      872.16      864.06     63.96 o
   1   2   8    53671.55    53275.70    780.53 o
   2   2   8      915.49     1060.50    100.03 o
   3   2   8    32096.50    30956.60    262.78 o
   4   2   8     1434.61     1430.06     83.05 o
   5   2   8     4121.80     4027.36    215.80 o
   6   2   8      515.98      529.94    179.82 o
   7   2   8     1239.16     1213.25    191.22 o
   8   2   8      617.09      583.07    334.70 o
  11   2   8     2819.20     2991.07    454.24 o
  12   2   8      639.44     1310.92    510.69 o
 -13   3   8      260.32      412.93    392.57 o
 -12   3   8     3047.97     2699.36    363.93 o
 -11   3   8     2544.62     2143.86    232.82 o
 -10   3   8    16161.76    15786.17    347.15 o
  -9   3   8     1242.84      852.67    192.74 o
  -8   3   8    10723.29    10529.38    523.36 o
  -7   3   8     2507.92     2243.68    104.23 o
  -6   3   8      151.70      150.37     76.12 o
  -5   3   8     4800.52     4721.89    114.37 o
  -4   3   8     4032.96     4030.85    104.29 o
  -3   3   8     7102.93     7180.98    121.01 o
  -2   3   8    46650.27    45577.77    252.02 o
  -1   3   8     9362.48     9044.74    152.77 o
   0   3   8    12823.72    11857.85    158.94 o
   1   3   8    14567.28    14645.12    218.48 o
   2   3   8      212.22      411.58     98.90 o
   3   3   8     3713.98     3620.96    101.55 o
   4   3   8    25581.33    25367.14    491.42 o
   5   3   8     2390.43     2796.64    131.11 o
   6   3   8    16871.37    16770.94    491.97 o
   7   3   8    11447.90    11188.60    456.23 o
   8   3   8     3172.62     2898.09    324.74 o
  11   3   8      245.66      816.17    497.40 o
  12   3   8     3492.16     3780.01    588.38 o
 -13   4   8     1661.42     1676.50    589.38 o
 -12   4   8     2096.40     2190.10    260.42 o
 -11   4   8     1673.01     1676.76    225.92 o
 -10   4   8        7.93       54.82    151.90 o
  -9   4   8     2056.98     1704.07    194.43 o
  -8   4   8    13818.84    13553.98    254.81 o
  -7   4   8     7008.11     6693.65    288.25 o
  -6   4   8    12907.46    12384.68    213.54 o
  -5   4   8      671.97      595.36     86.57 o
  -4   4   8     6017.43     5922.57    138.10 o
  -3   4   8     4766.18     4715.84    106.98 o
  -2   4   8      460.68      876.99     75.51 o
  -1   4   8     5510.41     5503.00    171.64 o
   0   4   8    20952.93    22057.14    434.50 o
   1   4   8      923.42      918.65    125.38 o
   2   4   8    16309.17    15077.84    363.03 o
   3   4   8     5310.37     4971.16    239.89 o
   4   4   8     8174.60     7759.22    173.40 o
   5   4   8      348.10      467.01    105.82 o
   6   4   8       31.21      139.16    134.04 o
   7   4   8     2656.76     2245.29    306.81 o
   8   4   8     2942.59     3062.79    345.33 o
  10   4   8     6146.19     6207.92    514.67 o
  11   4   8     4025.58     4292.02    536.59 o
  12   4   8     2023.62     2230.68    554.52 o
 -13   5   8      980.24      819.56    405.76 o
 -12   5   8      995.18      658.03    290.99 o
 -11   5   8     3017.84     2664.05    243.32 o
 -10   5   8     1350.70     1190.52    333.36 o
  -9   5   8    22912.62    21777.27    391.57 o
  -8   5   8      658.16      616.64    139.01 o
  -7   5   8     7130.54     6827.26    169.77 o
  -6   5   8       84.34      119.35     90.62 o
  -5   5   8      538.82      413.03     82.74 o
  -4   5   8      160.71      237.19     78.33 o
  -3   5   8    47293.63    45623.84    507.62 o
  -2   5   8      140.57      219.86     77.93 o
  -1   5   8    46275.38    44441.54    739.85 o
   0   5   8     2544.76     2618.96    156.62 o
   1   5   8     5196.50     5081.97    124.05 o
   2   5   8       31.95       82.23    120.36 o
   3   5   8     2580.44     2459.50    148.12 o
   4   5   8       88.43      195.74    126.36 o
   5   5   8    55712.97    54904.69    989.10 o
   6   5   8      422.16      780.56    171.48 o
   7   5   8     5455.57     4975.99    287.25 o
   8   5   8       45.82      171.34    554.52 o
   9   5   8      677.88      977.59    286.80 o
  10   5   8        0.08      280.91    490.76 o
  11   5   8     2584.98     3653.83    508.69 o
  12   5   8       45.75      462.87    652.80 o
 -13   6   8     2721.60     3077.22    311.56 o
 -12   6   8      331.76      259.51    234.27 o
 -11   6   8     1558.38     1573.57    262.93 o
 -10   6   8      466.42      678.73    242.28 o
  -9   6   8     3554.84     3191.84    214.95 o
  -8   6   8     8521.86     8711.26    200.92 o
  -7   6   8    18074.17    17547.39    235.33 o
  -6   6   8     1850.91     2015.99    116.88 o
  -5   6   8     6309.87     5977.30    202.87 o
  -4   6   8     2455.75     2359.84     99.27 o
  -3   6   8     7156.13     6849.32    139.81 o
  -2   6   8      337.34      412.60     91.81 o
  -1   6   8     6472.74     6492.20    179.37 o
   0   6   8      893.75      823.88     87.65 o
   1   6   8     1766.03     1690.35     97.96 o
   2   6   8     6255.72     6299.04    176.99 o
   3   6   8     9030.38     8793.46    218.41 o
   4   6   8     3333.50     3364.22    170.89 o
   5   6   8     1346.14     1170.12    136.68 o
   6   6   8      176.60      107.62    127.10 o
   7   6   8     5804.62     5672.72    307.28 o
   8   6   8     2381.52     2214.65    291.60 o
   9   6   8     5536.79     6098.08    452.25 o
  10   6   8     3694.81     4404.92    488.11 o
  11   6   8     6163.68     6117.61    579.09 o
  12   6   8      466.21      905.16    593.70 o
 -13   7   8      293.14      414.78    406.35 o
 -12   7   8     1539.98     1600.77    299.04 o
 -11   7   8      191.12      455.65    234.66 o
 -10   7   8    16316.63    16196.82    385.09 o
  -9   7   8      208.46      242.47    141.26 o
  -8   7   8    13905.93    13810.65    274.87 o
  -7   7   8      193.96      175.34    139.81 o
  -6   7   8      533.34      464.76    119.71 o
  -5   7   8     2203.84     2281.55    145.73 o
  -4   7   8     8097.98     8025.04    180.38 o
  -3   7   8     1644.61     1471.78     97.31 o
  -2   7   8    47208.16    46001.05   1040.09 o
  -1   7   8     1608.70     1725.99     91.16 o
   0   7   8    10307.35    10187.10    214.04 o
   1   7   8     1299.62     1456.81    110.64 o
   2   7   8     1345.65     1537.44    124.98 o
   3   7   8      236.28      368.00    138.28 o
   4   7   8    16666.19    16222.96    759.60 o
   5   7   8        2.40      175.29    153.28 o
   6   7   8    18075.00    18520.36    557.06 o
   7   7   8     1389.61     1491.10    222.16 o
   8   7   8     2417.67     2309.61    233.33 o
   9   7   8       59.55       79.70    348.88 o
  10   7   8       10.66      132.15    591.71 o
  11   7   8      115.22      102.27    379.86 o
 -12   8   8     1151.65     1136.95    299.29 o
 -11   8   8      489.63      537.23    281.23 o
 -10   8   8      229.32      324.10    227.95 o
  -9   8   8      694.97      785.57    166.23 o
  -8   8   8     6340.75     5828.06    229.66 o
  -7   8   8     6579.82     6570.05    172.44 o
  -6   8   8     3531.57     3489.78    142.78 o
  -5   8   8    13153.42    13073.58    389.18 o
  -4   8   8    10279.23    10015.56    320.36 o
  -3   8   8      235.69      110.12     55.47 o
  -2   8   8      730.32      758.16     75.44 o
  -1   8   8     2846.25     2918.07     91.47 o
   0   8   8     3475.71     3386.30    112.31 o
   1   8   8    32049.78    31526.76    691.61 o
   2   8   8     5484.81     5469.10    186.65 o
   3   8   8     8928.61     8955.75    376.80 o
   4   8   8    12798.68    12191.65    234.69 o
   5   8   8      399.37      302.13    141.66 o
   6   8   8      104.48      191.63    190.90 o
   7   8   8     1131.83      782.38    224.82 o
   8   8   8     3478.35     3477.04    245.08 o
   9   8   8     3365.83     3221.44    276.51 o
  10   8   8     5353.65     5664.70    545.22 o
  11   8   8     1527.05     2125.09    585.06 o
 -12   9   8     1187.96     1195.69    315.07 o
 -11   9   8     6313.77     6975.98    320.92 o
 -10   9   8       11.94      162.80    132.87 o
  -9   9   8     6588.79     6268.49    246.69 o
  -8   9   8       98.97       85.54    194.70 o
  -7   9   8       21.67       38.16     45.13 o
  -6   9   8     2599.08     2609.74    242.76 o
  -5   9   8    16523.13    15675.53    322.07 o
  -4   9   8     4847.08     4634.28    170.67 o
  -3   9   8    25319.51    24724.21    695.13 o
  -2   9   8       18.55       98.48     55.16 o
  -1   9   8    14466.58    14482.08    192.61 o
   0   9   8     2118.54     1994.47     88.24 o
   1   9   8      605.21      721.58     93.75 o
   2   9   8      587.94      547.83    104.49 o
   3   9   8     2149.56     1958.98    129.52 o
   4   9   8      134.53      176.18    130.33 o
   5   9   8     9395.76     9707.54    359.82 o
   6   9   8     3850.39     3513.85    168.61 o
   7   9   8     4911.58     4837.03    221.39 o
   8   9   8     1215.81     1235.65    268.73 o
   9   9   8      966.04      833.37    310.87 o
  10   9   8      283.85      397.26    288.47 o
  11   9   8      315.34      407.54    394.88 o
 -12  10   8     3552.61     3961.35    333.74 o
 -11  10   8      846.43      797.89    277.10 o
 -10  10   8      230.22      388.84    236.60 o
  -9  10   8      137.17       19.66     94.37 o
  -8  10   8     2353.94     2237.04    205.47 o
  -7  10   8     4406.03     3907.30    181.93 o
  -6  10   8    25148.47    25207.72    382.93 o
  -5  10   8     2082.68     1968.86    154.09 o
  -4  10   8    10473.80    10676.04    324.85 o
  -3  10   8     5260.67     5065.54    177.73 o
  -2  10   8       76.67      184.52    107.37 o
  -1  10   8      307.28      373.22     98.83 o
   0  10   8    31225.44    31274.94    489.62 o
   1  10   8     1307.50     1341.92    148.96 o
   2  10   8    49509.36    50530.06    505.25 o
   3  10   8     6676.57     6343.11    232.63 o
   4  10   8     1891.93     1864.44    198.79 o
   5  10   8     1209.19     1277.92    201.45 o
   6  10   8        1.30      196.01    205.15 o
   7  10   8      112.63      168.91    176.65 o
   8  10   8     8264.94     8537.40    339.21 o
   9  10   8     1800.45     1703.98    306.96 o
  10  10   8     3248.08     3449.72    342.27 o
 -11  11   8     2025.42     2090.88    305.28 o
 -10  11   8     3483.47     3163.62    346.02 o
  -9  11   8       40.08       16.94    105.26 o
  -8  11   8     1075.60     1049.48    212.94 o
  -7  11   8        7.28      180.44    166.89 o
  -6  11   8      503.12      618.72    151.05 o
  -5  11   8     2719.92     2548.82    168.08 o
  -4  11   8     7186.18     7009.86    207.66 o
  -3  11   8     1380.61     1266.52    147.06 o
  -2  11   8     6789.45     6963.77    198.42 o
  -1  11   8      166.28      276.35    104.73 o
   0  11   8    13098.10    13640.63    225.40 o
   1  11   8       29.15      181.98    107.18 o
   2  11   8        7.86      135.84    105.33 o
   3  11   8      644.16      790.25    169.15 o
   4  11   8     4421.66     4320.53    231.80 o
   5  11   8      446.16      555.13    179.18 o
   6  11   8    11337.82    12343.20    474.47 o
   7  11   8     2763.77     2703.80    228.59 o
   8  11   8     7747.45     8341.37    549.63 o
   9  11   8      123.34      108.51    233.86 o
  10  11   8       47.09      238.07    425.22 o
 -11  12   8      549.27      293.54    340.21 o
 -10  12   8       89.45      156.86    480.37 o
  -9  12   8      140.46      243.45    430.72 o
  -8  12   8      567.56      527.71    235.48 o
  -7  12   8     7265.17     7674.77    279.01 o
  -6  12   8      185.17      298.14    157.91 o
  -5  12   8    20201.16    20725.89    376.11 o
  -4  12   8        1.16        2.86     36.27 o
  -3  12   8      141.64      196.59    129.30 o
  -2  12   8       12.21      195.16    139.72 o
  -1  12   8     2503.91     2452.15    273.22 o
   0  12   8       79.41      258.19    130.12 o
   1  12   8    28487.50    28755.68    607.33 o
   2  12   8     1239.82     1400.44    183.48 o
   3  12   8    15661.70    15465.35    334.00 o
   4  12   8      469.82      418.38    191.38 o
   5  12   8      833.39      934.80    216.94 o
   6  12   8      964.57      807.97    217.98 o
   7  12   8     2106.18     2289.37    240.94 o
   8  12   8       70.54      360.20    287.58 o
   9  12   8     6591.25     6943.06    353.24 o
  10  12   8       13.02      311.79    302.26 o
 -11  13   8     3001.86     3223.35    416.26 o
 -10  13   8     2884.23     2922.36    373.01 o
  -9  13   8     1410.11     1706.80    337.84 o
  -8  13   8     4554.69     4085.87    287.63 o
  -7  13   8     2462.49     2523.28    229.60 o
  -6  13   8      494.60      385.62    177.24 o
  -5  13   8     5452.96     5212.54    213.07 o
  -4  13   8     2615.79     2560.12    179.22 o
  -3  13   8     9785.55     9425.47    244.62 o
  -2  13   8    14488.46    14425.64    273.20 o
  -1  13   8    15329.83    14793.19    308.98 o
   0  13   8      285.58      180.00     85.39 o
   1  13   8     8156.67     7999.74    274.24 o
   2  13   8      690.87      696.08    175.78 o
   3  13   8     2065.66     1743.30    201.98 o
   4  13   8     3947.74     4033.78    323.10 o
   5  13   8     6041.89     6190.60    280.70 o
   6  13   8     4456.89     4525.22    232.20 o
   7  13   8    14438.50    15504.03    639.25 o
   8  13   8      253.91      582.15    333.93 o
   9  13   8      344.18      424.29    332.09 o
 -10  14   8      210.34      180.07    208.52 o
  -9  14   8      597.38     1017.31    356.64 o
  -8  14   8     5549.89     5579.81    284.26 o
  -7  14   8      233.72      351.94    264.07 o
  -6  14   8    10445.19    10457.69    316.99 o
  -5  14   8      546.87      380.41    198.61 o
  -4  14   8     4226.62     4237.57    208.86 o
  -3  14   8      436.83      549.16    171.68 o
  -2  14   8      401.39      670.46    167.84 o
  -1  14   8      360.54      309.21    186.82 o
   0  14   8     4798.22     4917.75    220.53 o
   1  14   8      193.70      279.47    137.86 o
   2  14   8    10024.02    10076.05    279.14 o
   3  14   8      119.61      207.82    193.02 o
   4  14   8     2946.37     3016.94    237.18 o
   5  14   8      111.91      300.03    243.27 o
   6  14   8        0.30      158.52    220.48 o
   7  14   8      480.53      468.82    247.39 o
   8  14   8     3032.10     2813.50    332.49 o
   9  14   8      125.59      406.11    346.27 o
  -9  15   8     8862.12     8995.50    536.92 o
  -8  15   8     1766.10     1643.92    267.16 o
  -7  15   8     2864.33     2491.07    255.31 o
  -6  15   8        0.74       -1.89    177.90 o
  -5  15   8       62.62      -16.45    119.63 o
  -4  15   8     4229.73     4351.47    215.09 o
  -3  15   8    10222.04    10286.25    275.62 o
  -2  15   8     3010.27     2758.61    188.15 o
  -1  15   8    10312.79    10561.37    405.64 o
   0  15   8     2715.86     2751.95    198.01 o
   1  15   8       27.64       33.57    158.42 o
   2  15   8       87.36      104.83    221.90 o
   3  15   8     1809.79     1851.64    214.70 o
   4  15   8     1006.00      832.93    236.81 o
   5  15   8    12283.76    12463.00    367.31 o
   6  15   8     2653.07     2578.81    259.11 o
   7  15   8     1378.83     1124.57    277.51 o
   8  15   8     1371.65     1084.86    352.14 o
  -9  16   8     1453.51     1446.68    401.83 o
  -8  16   8     1050.65     1152.71    334.79 o
  -7  16   8     6470.22     6152.29    394.10 o
  -6  16   8        9.64      -42.38    378.20 o
  -5  16   8     6366.92     6406.24    252.30 o
  -4  16   8       15.26      260.93    235.97 o
  -3  16   8     2353.27     2023.54    206.61 o
  -2  16   8      192.87       61.63     95.85 o
  -1  16   8      732.60      796.24    215.61 o
   0  16   8      203.72      145.90    182.90 o
   1  16   8     3957.11     3848.16    230.35 o
   2  16   8       29.04       51.34    206.04 o
   3  16   8     9960.25     8885.52    297.25 o
   4  16   8      233.96      287.24    279.11 o
   5  16   8      716.89      644.21    269.60 o
   6  16   8       73.16       24.70     72.02 o
   7  16   8     1773.66     1733.75    297.46 o
  -8  17   8     3248.12     3427.98    396.11 o
  -7  17   8       13.01      -11.95    429.00 o
  -6  17   8       42.43       36.08    205.10 o
  -5  17   8        3.50      268.65    252.09 o
  -4  17   8     2323.80     2059.44    284.85 o
  -3  17   8      458.42      540.41    288.52 o
  -2  17   8    14681.01    15494.63    582.30 o
  -1  17   8      114.63      188.74    223.80 o
   0  17   8     2013.05     2030.89    313.01 o
   1  17   8       16.17      103.58    173.91 o
   2  17   8      369.85      299.56    296.84 o
   3  17   8       18.73      160.46    215.37 o
   4  17   8     7016.19     6930.66    299.02 o
   5  17   8      187.17      347.07    306.26 o
   6  17   8     6249.50     6090.62    291.53 o
  -7  18   8     1108.85      659.26    407.19 o
  -6  18   8     4449.47     4333.02    408.39 o
  -5  18   8     1524.71     1664.35    417.41 o
  -4  18   8     5130.34     5311.45    334.65 o
  -3  18   8      170.66       69.67    223.24 o
  -2  18   8       10.04       36.17    155.83 o
  -1  18   8     1417.63     1475.32    371.31 o
   0  18   8     1768.33     1761.61    337.67 o
   1  18   8     4050.27     3679.90    352.08 o
   2  18   8     4050.74     3961.97    627.57 o
   3  18   8     1302.25     1424.48    588.38 o
   4  18   8     4049.86     3586.81    395.55 o
   5  18   8       61.51      122.14    372.80 o
  -6  19   8      354.22      711.76    384.69 o
  -5  19   8     1332.42     1349.43    413.99 o
  -4  19   8      185.53      465.52    405.82 o
  -3  19   8     8738.23     8768.76    378.29 o
  -2  19   8      812.51      529.48    308.03 o
  -1  19   8     3552.01     3304.26    384.56 o
   0  19   8       21.97       -0.27     94.63 o
   1  19   8      257.81      375.08    307.37 o
   2  19   8      177.03      -77.03   2205.45 o
   3  19   8      968.97      688.66    743.78 o
   4  19   8       85.76       -7.31     50.47 o
  -4  20   8     1717.62     1710.51    431.05 o
  -3  20   8      161.95      435.81    326.29 o
  -2  20   8        1.89      273.23    297.78 o
  -1  20   8     1587.71     1701.29    417.70 o
   0  20   8     3535.73     3116.98    399.63 o
   1  20   8     2133.93     2072.90    395.65 o
   2  20   8     9893.45     9403.53    776.99 o
 -13   0   9     4554.83     3904.19    591.71 o
 -11   0   9       84.20      100.28    456.89 o
  -9   0   9     1533.36     1401.79    196.60 o
  -7   0   9    28283.22    28199.91    801.43 o
  -5   0   9    22187.76    22301.19    594.11 o
  -3   0   9     5377.01     5297.82    159.08 o
  -1   0   9    13542.80    13703.21    193.86 o
   1   0   9    82081.80    83339.44    665.25 o
   3   0   9    27428.47    26178.54    424.13 o
   5   0   9     1413.38     1497.35    197.60 o
   7   0   9     9294.21     9273.37    411.07 o
 -13   1   9      950.20      885.13    489.43 o
 -12   1   9     4935.05     4489.74    371.48 o
 -11   1   9     3829.05     3592.14    341.11 o
 -10   1   9     4883.55     4744.32    612.96 o
  -9   1   9     1491.89     1223.44    187.82 o
  -8   1   9      573.59      635.78    102.94 o
  -7   1   9      224.30      384.13     98.59 o
  -6   1   9     6540.48     6489.33    178.07 o
  -5   1   9    25160.97    24740.10    317.39 o
  -4   1   9    13957.98    13535.04    216.65 o
  -3   1   9     5932.23     5516.53    102.66 o
  -2   1   9    11557.91    10924.32    136.29 o
  -1   1   9    24642.70    23648.56    331.39 o
   0   1   9     1746.35     1800.10     78.26 o
   1   1   9      494.26      581.73    101.59 o
   2   1   9     1784.68     1800.49    116.26 o
   3   1   9     1208.44     1221.79    120.51 o
   4   1   9     5293.51     5102.77    168.98 o
   5   1   9     2989.03     2720.56    148.17 o
   6   1   9     5538.36     5280.88    187.45 o
   7   1   9     4290.39     4421.75    369.15 o
   8   1   9     1429.99     1356.74    315.44 o
  12   1   9     2000.27     2676.95    540.57 o
 -13   2   9      707.79      756.76    497.47 o
 -12   2   9      386.39      670.91    345.83 o
 -11   2   9     2028.36     2200.24    337.78 o
 -10   2   9      821.37      689.02    197.60 o
  -9   2   9      833.90      743.34    189.37 o
  -8   2   9     6405.04     5882.92    190.20 o
  -7   2   9     1258.46     1199.96    102.56 o
  -6   2   9    27320.57    26774.70    347.51 o
  -5   2   9     6915.50     6863.24    134.04 o
  -4   2   9     3388.22     3164.52    101.89 o
  -3   2   9      214.08      245.50     78.14 o
  -2   2   9     2226.40     2648.57    104.62 o
  -1   2   9     1832.31     1785.87     74.82 o
   0   2   9    44029.86    42139.54    445.71 o
   1   2   9     1668.96     1788.82    110.74 o
   2   2   9    31410.83    30363.40    606.80 o
   3   2   9     3218.40     2982.66     79.71 o
   4   2   9     6320.77     5865.09    175.77 o
   5   2   9     1666.21     1571.04    139.30 o
   6   2   9      538.64      650.38    153.07 o
   7   2   9      148.73      223.87    156.60 o
   8   2   9    11126.16    11620.26    485.45 o
  12   2   9      451.04      841.40    543.23 o
 -13   3   9     1229.85     1233.76    449.10 o
 -12   3   9     1722.80     1576.46    373.00 o
 -11   3   9     8524.26     8843.07    389.61 o
 -10   3   9      960.44      922.09    199.97 o
  -9   3   9     7348.56     7164.06    215.50 o
  -8   3   9     4773.88     4276.11    178.66 o
  -7   3   9     1131.98     1052.20    124.08 o
  -6   3   9     2838.53     3103.56    114.51 o
  -5   3   9     2612.15     2716.00    105.09 o
  -4   3   9     5948.63     5663.37    165.87 o
  -3   3   9    30971.02    30015.62    226.84 o
  -2   3   9    11066.59    11013.31    142.05 o
  -1   3   9     9361.11     8948.33    142.53 o
   0   3   9     7809.16     7518.23    124.69 o
   1   3   9      516.06      538.07     42.10 o
   2   3   9     2633.48     2257.51    122.40 o
   3   3   9    18908.35    18371.88    294.86 o
   4   3   9      230.33      372.71    142.31 o
   5   3   9    22634.94    21733.87    632.10 o
   6   3   9     6698.24     6316.66    515.88 o
   7   3   9     2100.37     2357.19    424.02 o
   8   3   9      540.03      575.77    338.69 o
  11   3   9     3721.91     4000.48    489.44 o
  12   3   9      942.85     1069.19    543.89 o
 -13   4   9     1923.47     2620.12    707.92 o
 -12   4   9     3559.01     3832.47    541.57 o
 -11   4   9        0.05       15.70    110.18 o
 -10   4   9      203.57      267.10    237.67 o
  -9   4   9     5383.06     5127.38    238.00 o
  -8   4   9     8995.18     8436.44    439.34 o
  -7   4   9    11846.90    11601.16    204.36 o
  -6   4   9     1964.45     1879.53    105.87 o
  -5   4   9     8660.11     8476.26    208.27 o
  -4   4   9     6619.21     6553.65    192.94 o
  -3   4   9      672.24      834.46     80.46 o
  -2   4   9     2950.42     2810.20    109.99 o
  -1   4   9     6221.62     6437.56    184.13 o
   0   4   9     1230.58     1378.59     94.90 o
   1   4   9    10510.38    10706.47    139.73 o
   2   4   9     3623.02     3530.04    135.02 o
   3   4   9     5282.11     5513.39    208.89 o
   4   4   9      901.09     1045.84    104.88 o
   5   4   9       12.19      148.29    145.84 o
   6   4   9     1021.26      895.67    153.40 o
   7   4   9     4297.88     4363.99    289.13 o
   8   4   9     2047.57     2041.06    269.87 o
  10   4   9     5505.18     5423.63    499.40 o
  11   4   9     2903.55     2605.23    499.40 o
 -13   5   9      259.60      241.62    416.96 o
 -12   5   9     3509.57     3261.50    285.93 o
 -11   5   9      388.20      470.12    244.44 o
 -10   5   9    18820.59    18403.50    392.14 o
  -9   5   9     1237.16     1056.94    168.74 o
  -8   5   9     4849.20     4586.72    188.69 o
  -7   5   9        8.12       35.84     45.82 o
  -6   5   9     1420.83     1251.29    104.88 o
  -5   5   9      426.80      368.69     96.97 o
  -4   5   9    21449.14    21627.09    492.81 o
  -3   5   9     1046.72      941.24     82.97 o
  -2   5   9    56779.81    54691.18    335.79 o
  -1   5   9     1197.88     1221.13     89.82 o
   0   5   9    11305.80    11409.87    200.91 o
   1   5   9      146.58      159.27     95.03 o
   2   5   9     4981.77     4503.25    232.91 o
   3   5   9       84.30      190.71    141.92 o
   4   5   9    46941.58    47068.63   1095.22 o
   5   5   9       91.02      148.26    112.50 o
   6   5   9    16334.90    15242.38    337.99 o
   7   5   9      302.33      487.11    217.48 o
   8   5   9      850.84     1053.46    292.04 o
   9   5   9       37.12      157.89    221.74 o
  10   5   9     1631.29     1905.94    469.51 o
  11   5   9        5.24      625.57    555.84 o
 -13   6   9     1365.84     1097.95    430.90 o
 -12   6   9     2114.89     1833.01    290.03 o
 -11   6   9       77.74      145.05    148.80 o
 -10   6   9      326.56      382.96    255.62 o
  -9   6   9     7466.43     7625.09    467.67 o
  -8   6   9    13313.86    13198.21    226.67 o
  -7   6   9     6084.69     6060.42    168.12 o
  -6   6   9     2748.19     2813.91    136.00 o
  -5   6   9     2190.46     2132.87    127.51 o
  -4   6   9     5224.99     5292.93    129.46 o
  -3   6   9        6.99      174.88     72.61 o
  -2   6   9     7912.27     7580.57    240.80 o
  -1   6   9     3832.00     3902.46    117.01 o
   0   6   9     4562.98     4503.52    131.24 o
   1   6   9     1123.88      962.93     99.03 o
   2   6   9     8141.60     8114.32    156.54 o
   3   6   9     4103.46     4537.53    336.17 o
   4   6   9     1579.71     1525.66    130.22 o
   5   6   9      178.85      315.88    168.46 o
   6   6   9      851.97      817.69    192.90 o
   7   6   9      374.05      492.96    299.25 o
   8   6   9     3842.72     3683.69    260.15 o
   9   6   9     2512.07     2910.85    260.13 o
  10   6   9     7165.19     7306.18    413.00 o
  11   6   9      956.49     1352.09    573.11 o
 -12   7   9       14.14      137.36    195.96 o
 -11   7   9     7458.59     7943.29    326.08 o
 -10   7   9       16.54      271.39    254.39 o
  -9   7   9     7454.37     7469.39    241.97 o
  -8   7   9      985.43      776.91    161.08 o
  -7   7   9        2.83       -8.09     88.83 o
  -6   7   9      279.55      350.18    129.47 o
  -5   7   9      882.14      771.01    104.71 o
  -4   7   9     7541.91     7426.68    397.91 o
  -3   7   9    28058.66    27867.22    646.16 o
  -2   7   9     1429.09     1573.95    100.85 o
  -1   7   9    10707.99    10042.98    160.49 o
   0   7   9     2749.21     2521.83    115.52 o
   1   7   9      582.52      719.50     96.96 o
   2   7   9     1358.75     1509.39    133.14 o
   3   7   9    17407.91    17633.47    296.03 o
   4   7   9       35.74      124.38     70.17 o
   5   7   9    19932.89    19962.58    792.13 o
   6   7   9     1454.51     1460.41    209.49 o
   7   7   9     2987.28     2779.47    196.55 o
   8   7   9       12.93      231.39    211.55 o
   9   7   9      361.47      415.80    286.98 o
  10   7   9      470.95      551.31    344.51 o
  11   7   9     3775.01     3959.84    420.39 o
 -12   8   9      203.87      615.47    274.80 o
 -11   8   9     1464.04     1598.22    284.74 o
 -10   8   9      324.25      389.05    258.45 o
  -9   8   9     5270.97     4617.67    219.48 o
  -8   8   9     5854.19     5788.62    359.83 o
  -7   8   9     6849.81     6636.63    199.26 o
  -6   8   9    10268.69    10418.90    206.58 o
  -5   8   9     7971.67     7892.46    208.06 o
  -4   8   9     2383.88     2369.71    136.23 o
  -3   8   9       90.11      164.60     81.68 o
  -2   8   9     1601.83     1620.55    102.18 o
  -1   8   9     5397.20     5329.91    130.19 o
   0   8   9    23114.37    22148.92    332.03 o
   1   8   9     2652.54     2547.79    134.06 o
   2   8   9    11580.68    11113.76    224.58 o
   3   8   9     6712.37     6623.30    205.82 o
   4   8   9     1153.53     1124.46    188.03 o
   5   8   9      900.72      756.83    150.49 o
   6   8   9      236.08      312.09    170.17 o
   7   8   9     1478.95     1327.27    197.41 o
   8   8   9     7284.69     7364.11    311.21 o
   9   8   9     6336.80     6726.02    530.81 o
  10   8   9     1297.96     2141.77    372.56 o
  11   8   9     2300.82     2443.15    411.99 o
 -12   9   9     3533.72     3578.53    328.99 o
 -11   9   9      490.74      606.36    274.68 o
 -10   9   9     5629.13     5335.46    299.47 o
  -9   9   9      186.08      261.54    221.87 o
  -8   9   9     1045.79      863.78    191.18 o
  -7   9   9       71.49       57.95     52.30 o
  -6   9   9     3409.49     3292.71    173.99 o
  -5   9   9    13339.76    12594.95    252.10 o
  -4   9   9    18463.88    18445.64    287.41 o
  -3   9   9     1162.02     1161.60    107.49 o
  -2   9   9    14922.50    14352.16    239.23 o
  -1   9   9     1219.38     1233.08     85.86 o
   0   9   9     2072.97     2185.59     91.98 o
   1   9   9       66.00      209.15     98.37 o
   2   9   9     2076.60     2042.04    122.00 o
   3   9   9       27.94      -30.32    119.99 o
   4   9   9     4757.63     4692.18    310.37 o
   5   9   9      495.51      558.09    147.94 o
   6   9   9     7566.50     7672.68    295.95 o
   7   9   9     1050.64      991.92    253.80 o
   8   9   9     1355.33     1225.81    268.81 o
   9   9   9      159.57      295.97    257.07 o
  10   9   9      336.25      116.04    504.52 o
 -12  10   9      748.72      873.71    337.47 o
 -11  10   9      311.26      101.21    207.02 o
 -10  10   9        8.45      -37.86    336.22 o
  -9  10   9      798.70      709.05    203.80 o
  -8  10   9      406.05      456.97    235.82 o
  -7  10   9    19472.01    19667.45    448.52 o
  -6  10   9     3213.62     2977.29    175.01 o
  -5  10   9     9656.32    10297.67    240.07 o
  -4  10   9     1222.08     1264.01    157.74 o
  -3  10   9     3549.14     3261.98    165.16 o
  -2  10   9      534.09      495.11    135.76 o
  -1  10   9     9256.52     9448.98    199.39 o
   0  10   9     2617.96     2723.09    129.89 o
   1  10   9    44013.39    44116.55    678.16 o
   2  10   9     3244.73     2949.17    187.51 o
   3  10   9     9792.35     9754.56    277.50 o
   4  10   9      685.06      796.98    207.92 o
   5  10   9     1085.27      859.36    190.73 o
   6  10   9       10.21       25.49    122.26 o
   7  10   9     6301.62     5995.25    303.62 o
   8  10   9     1380.59     1148.43    273.41 o
   9  10   9     4157.50     4606.77    318.86 o
  10  10   9      856.73      804.75    352.99 o
 -11  11   9     4101.96     4648.26    706.59 o
 -10  11   9      648.93      579.60    363.20 o
  -9  11   9     1962.67     1828.83    262.17 o
  -8  11   9        7.42      -12.04    163.59 o
  -7  11   9      243.34      476.19    199.44 o
  -6  11   9     4588.08     4594.02    196.01 o
  -5  11   9    18523.13    18828.88    557.94 o
  -4  11   9     2207.59     2149.25    170.54 o
  -3  11   9     8200.36     7900.81    253.24 o
  -2  11   9      266.18      278.23    130.63 o
  -1  11   9    14762.21    14294.31    274.04 o
   0  11   9      739.71      656.81    123.42 o
   1  11   9       30.78      -29.72    236.48 o
   2  11   9      926.03     1052.67    180.40 o
   3  11   9     2992.04     2682.95    329.64 o
   4  11   9       28.83      101.01    153.32 o
   5  11   9     7851.82     8046.56    280.08 o
   6  11   9     1497.33     1403.56    261.00 o
   7  11   9     6636.03     6330.67    324.98 o
   8  11   9      127.39      117.26    228.29 o
   9  11   9       38.67       76.73    238.52 o
  10  11   9      113.88       40.07    372.83 o
 -11  12   9      767.13      528.35    377.30 o
 -10  12   9      514.59      790.54    361.05 o
  -9  12   9       73.05      148.27    234.77 o
  -8  12   9     6541.31     6487.60    287.43 o
  -7  12   9      440.73      544.09    210.30 o
  -6  12   9    16453.48    16029.58    305.57 o
  -5  12   9       15.38       96.92    107.08 o
  -4  12   9     2566.89     2641.18    178.38 o
  -3  12   9      155.65       75.68    141.93 o
  -2  12   9      130.16      298.75    142.74 o
  -1  12   9       62.40      193.33    129.40 o
   0  12   9    32688.68    32791.63    351.59 o
   1  12   9     1678.54     1794.32    183.24 o
   2  12   9    17721.36    18609.18    351.32 o
   3  12   9      644.08      614.97    205.03 o
   4  12   9     2167.41     2235.83    217.92 o
   5  12   9      762.90      825.99    211.35 o
   6  12   9     1181.40     1189.26    266.83 o
   7  12   9       69.47       41.49    228.54 o
   8  12   9     8423.13     8545.08    470.11 o
   9  12   9       19.17      236.11    313.77 o
 -10  13   9     2119.63     2055.93    399.94 o
  -9  13   9     2753.13     2827.67    265.89 o
  -8  13   9     1926.57     2073.40    256.78 o
  -7  13   9     1331.16     1263.72    246.02 o
  -6  13   9     1866.36     1908.94    201.53 o
  -5  13   9     1609.09     1370.09    183.53 o
  -4  13   9     8971.72     8811.11    286.70 o
  -3  13   9     6876.12     6890.48    281.23 o
  -2  13   9    11806.51    11957.41    394.05 o
  -1  13   9     2025.13     1992.96    164.90 o
   0  13   9     7904.56     7746.63    254.38 o
   1  13   9       10.74       34.64    156.10 o
   2  13   9     1180.82      901.73    197.03 o
   3  13   9     4693.40     4398.47    244.35 o
   4  13   9     2706.23     2571.22    239.53 o
   5  13   9     5937.24     5614.40    289.04 o
   6  13   9     9340.04     9221.48    664.75 o
   7  13   9      918.19      960.14    310.42 o
   8  13   9     2353.13     1936.01    336.31 o
   9  13   9       97.87      329.79    558.68 o
 -10  14   9       40.26      207.17    364.99 o
  -9  14   9     3731.94     3795.81    287.90 o
  -8  14   9     1100.75     1105.06    293.49 o
  -7  14   9    10258.39     9801.32    331.53 o
  -6  14   9       39.90      -48.33    213.40 o
  -5  14   9     7024.19     7032.10    250.73 o
  -4  14   9      150.81       46.29     66.29 o
  -3  14   9       86.05      314.59    215.01 o
  -2  14   9      445.86      480.50    172.20 o
  -1  14   9     5963.95     5913.59    216.42 o
   0  14   9       22.47      -59.79    179.39 o
   1  14   9    14018.02    13851.65    408.89 o
   2  14   9      253.23      152.72    223.02 o
   3  14   9     3751.71     3545.75    234.38 o
   4  14   9       16.08      129.36    183.32 o
   5  14   9       95.45      226.64    168.90 o
   6  14   9      408.58      287.92    308.94 o
   7  14   9     4116.41     3805.49    333.41 o
   8  14   9      140.79      217.43    408.32 o
  -9  15   9     2062.41     2194.05    407.09 o
  -8  15   9     2706.87     2708.92    288.15 o
  -7  15   9      197.89      273.48    241.29 o
  -6  15   9      120.99      124.27    387.79 o
  -5  15   9     2070.75     2087.26    227.68 o
  -4  15   9     6904.54     6860.26    315.51 o
  -3  15   9     3514.08     3325.29    207.84 o
  -2  15   9    13204.29    12953.03    430.30 o
  -1  15   9     1678.67     1600.12    194.88 o
   0  15   9      837.04      702.08    216.45 o
   1  15   9       11.75      109.13    206.88 o
   2  15   9      907.09      852.33    217.84 o
   3  15   9     1787.00     1550.61    234.22 o
   4  15   9    14958.10    14970.71    386.20 o
   5  15   9     3711.74     3396.31    276.80 o
   6  15   9     4753.90     4730.78    313.77 o
   7  15   9     2055.17     1590.63    339.93 o
  -8  16   9     5429.25     5252.91    400.86 o
  -7  16   9      226.40      232.19    263.28 o
  -6  16   9     4457.67     4137.65    277.96 o
  -5  16   9        2.51       69.90    170.47 o
  -4  16   9     2673.98     2481.80    226.55 o
  -3  16   9      447.22      456.66    197.01 o
  -2  16   9     1678.80     1590.59    207.46 o
  -1  16   9     1346.31     1305.12    201.48 o
   0  16   9     4018.04     3700.86    242.65 o
   1  16   9       21.84      -67.65    160.49 o
   2  16   9     4481.16     4050.81    312.63 o
   3  16   9      377.43      375.91    245.77 o
   4  16   9     2289.53     2090.01    291.17 o
   5  16   9      470.41      158.67    225.41 o
   6  16   9     1151.63     1072.11    304.85 o
   7  16   9       24.29       72.77    147.13 o
  -7  17   9      134.50     -169.34    366.58 o
  -6  17   9       24.79      -45.66    123.25 o
  -5  17   9     1185.08     1145.52    335.97 o
  -4  17   9      256.24      363.20    388.58 o
  -3  17   9    11650.15    11223.77    791.87 o
  -2  17   9      206.12      262.83    263.16 o
  -1  17   9     4233.98     4060.76    269.30 o
   0  17   9      416.22      185.72    168.76 o
   1  17   9      777.43      818.32    303.29 o
   2  17   9       33.35      135.75    246.76 o
   3  17   9     6312.47     5911.25    369.67 o
   4  17   9      805.81      611.13    290.42 o
   5  17   9     8109.38     7553.69    343.84 o
   6  17   9      270.77      370.22    513.09 o
  -6  18   9     1417.36     1160.89    440.68 o
  -5  18   9     4969.46     5511.15    427.92 o
  -4  18   9      232.20      152.71    365.17 o
  -3  18   9        9.61      -26.27    293.66 o
  -2  18   9      447.89      474.78    325.17 o
  -1  18   9     3080.67     3040.71    308.84 o
   0  18   9     4454.33     4402.34    374.47 o
   1  18   9     5665.49     5753.68    634.87 o
   2  18   9     1813.02     1763.16    627.57 o
   3  18   9     5335.11     5812.12    663.43 o
   4  18   9       29.24      237.74    796.25 o
   5  18   9      182.13      137.59    481.75 o
  -5  19   9     1041.77     1154.67    463.03 o
  -4  19   9     5226.30     5101.77    539.76 o
  -3  19   9      153.19      259.29    340.14 o
  -2  19   9     4046.75     3943.27    348.36 o
  -1  19   9       28.94      334.67    288.74 o
   0  19   9      874.18     1076.85    391.64 o
   1  19   9      342.59     -155.40    781.64 o
   2  19   9      491.09      745.77    683.35 o
   3  19   9      277.75     -142.12   1377.99 o
  -2  20   9     1063.70     1191.22    363.40 o
  -1  20   9     2324.83     2365.35    373.22 o
   0  20   9     3186.20     2861.41    577.10 o
   1  20   9     5927.18     5528.56    750.42 o
 -12   0  10       72.10      128.83    500.06 o
 -10   0  10      720.14      377.20    535.26 o
  -8   0  10    20312.48    19561.65    319.31 o
  -6   0  10    26117.81    26672.09    664.35 o
  -4   0  10     3303.04     3191.04    175.76 o
  -2   0  10      761.98      822.38    101.98 o
   0   0  10    63421.14    62386.11    597.20 o
   2   0  10    20301.54    20072.58    654.79 o
   4   0  10     8344.71     8014.76    393.14 o
   6   0  10    19388.80    20013.36    448.91 o
   8   0  10    16050.59    16033.15    693.31 o
 -13   1  10     3021.67     2919.38    446.94 o
 -12   1  10     2940.63     3144.21    401.39 o
 -11   1  10     4642.94     4539.27    374.67 o
 -10   1  10     2206.92     1724.85    324.46 o
  -9   1  10      303.04      379.05    166.21 o
  -8   1  10     2064.44     2369.88    139.16 o
  -7   1  10     2321.81     2324.74    111.15 o
  -6   1  10    21234.54    21248.73    214.19 o
  -5   1  10    14692.33    14214.25    246.50 o
  -4   1  10    12663.29    12177.33    214.72 o
  -3   1  10     8841.73     8390.77    137.91 o
  -2   1  10    10525.92     9660.62    165.52 o
  -1   1  10     1440.20     1340.08     73.42 o
   0   1  10       12.56      141.93     73.65 o
   1   1  10     2069.98     2151.48    123.98 o
   2   1  10      783.43      762.60    120.88 o
   3   1  10     4220.52     3962.49    161.26 o
   4   1  10     1107.79      973.91    137.78 o
   5   1  10     3484.69     3297.06    244.43 o
   6   1  10     4770.52     4955.56    194.68 o
   7   1  10     1138.84     1265.14    173.78 o
   8   1  10       17.91      236.43    207.49 o
   9   1  10       86.01      217.16    383.18 o
 -13   2  10      804.17      944.76    462.49 o
 -12   2  10     3201.35     3273.56    401.49 o
 -11   2  10     1236.44     1029.47    366.03 o
 -10   2  10      532.08      506.51    236.56 o
  -9   2  10     7030.62     6679.80    217.12 o
  -8   2  10      492.86      599.08    133.60 o
  -7   2  10    16765.11    16261.23    266.30 o
  -6   2  10     5438.61     5443.93    137.23 o
  -5   2  10     6042.11     6199.14    170.64 o
  -4   2  10      691.71      708.46     89.86 o
  -3   2  10      657.14      757.84     84.19 o
  -2   2  10     4069.43     4076.00    104.26 o
  -1   2  10    24007.67    23666.72    273.49 o
   0   2  10     1587.06     1486.98     74.90 o
   1   2  10    31302.10    31139.04    584.94 o
   2   2  10     2874.64     2783.06    137.86 o
   3   2  10     7961.83     7684.80    218.64 o
   4   2  10      250.13      308.44    135.37 o
   5   2  10     1183.71     1230.85    153.04 o
   6   2  10      486.65      450.29    158.30 o
   7   2  10    15155.44    15424.56    289.40 o
   8   2  10     1479.44     1616.97    229.04 o
   9   2  10     4373.99     3669.10    498.07 o
  10   2  10     1574.68     1899.96    505.37 o
 -13   3  10      626.52      661.92    427.02 o
 -12   3  10     4634.37     4515.72    635.87 o
 -11   3  10     1166.52      860.99    369.04 o
 -10   3  10     7197.98     7483.74    528.93 o
  -9   3  10     2736.34     2816.63    179.57 o
  -8   3  10        6.04       38.94     60.28 o
  -7   3  10     1213.35     1301.87    134.37 o
  -6   3  10      978.83     1038.68    107.00 o
  -5   3  10    13630.75    13491.67    321.49 o
  -4   3  10    25053.58    24593.03    358.91 o
  -3   3  10    17889.17    17834.84    300.21 o
  -2   3  10    15434.53    15226.95    184.62 o
  -1   3  10     9064.33     8473.46    201.72 o
   0   3  10      127.60      187.50     84.30 o
   1   3  10     2300.75     2133.00    123.01 o
   2   3  10    16362.67    16186.42    243.90 o
   3   3  10     1600.58     1636.16    131.76 o
   4   3  10    28633.67    26883.13    606.77 o
   5   3  10     1277.50     1145.20    147.71 o
   6   3  10     5621.14     5584.75    198.96 o
   7   3  10      720.28      664.86    210.61 o
   8   3  10      425.08      681.42    233.98 o
   9   3  10      234.51      460.88    514.01 o
  10   3  10     3834.98     4114.71    501.39 o
  11   3  10      558.68      452.57    408.77 o
 -13   4  10     2255.35     1866.45    433.77 o
 -12   4  10       33.45      336.53    410.47 o
 -11   4  10      479.11      420.66    231.81 o
 -10   4  10     3255.35     2948.26    233.09 o
  -9   4  10     3374.87     3043.31    247.40 o
  -8   4  10    13087.30    12491.47    286.82 o
  -7   4  10     1682.29     1776.03    120.08 o
  -6   4  10     4430.69     4481.86    145.02 o
  -5   4  10     4713.12     4798.09    130.56 o
  -4   4  10      211.93      293.57    100.84 o
  -3   4  10     3839.77     3385.49    109.61 o
  -2   4  10    12399.11    12283.21    219.43 o
  -1   4  10     3828.21     3646.27    125.21 o
   0   4  10    11783.20    11676.03    173.31 o
   1   4  10      628.04      495.97     67.31 o
   2   4  10     4223.58     4448.53    155.82 o
   3   4  10     1637.06     1627.38    172.54 o
   4   4  10       37.25      215.02     87.12 o
   5   4  10     2310.95     2225.25    159.29 o
   6   4  10     4230.10     3720.63    181.62 o
   7   4  10      485.63      499.08    214.11 o
   8   4  10     5668.68     5968.97    283.76 o
   9   4  10     4084.19     4848.53    535.92 o
  10   4  10     2918.59     3090.68    526.62 o
  11   4  10      316.27      516.20    380.54 o
 -12   5  10      239.88      519.93    405.88 o
 -11   5  10    10691.38    11458.93    354.73 o
 -10   5  10      146.29      346.41    224.33 o
  -9   5  10     4937.30     4681.81    208.86 o
  -8   5  10      517.65      421.60    181.83 o
  -7   5  10     1196.91     1056.68    135.13 o
  -6   5  10      133.02      206.99    106.75 o
  -5   5  10     3138.19     3381.81    122.49 o
  -4   5  10      688.90      818.99     97.45 o
  -3   5  10    30755.34    30440.41    391.85 o
  -2   5  10     2800.99     2766.40    117.83 o
  -1   5  10     2587.68     2259.60    136.11 o
   0   5  10      514.74      437.78    105.04 o
   1   5  10      305.60      428.12     89.93 o
   2   5  10      558.59      469.97    141.16 o
   3   5  10    40015.27    38527.40    440.26 o
   4   5  10      530.74      733.94    165.89 o
   5   5  10    21745.12    20171.85    613.72 o
   6   5  10      876.13      909.28    209.96 o
   7   5  10     2897.33     3098.87    231.54 o
   8   5  10      123.03      370.01    226.74 o
   9   5  10     1297.88      952.97    395.80 o
  10   5  10        9.63      677.83    354.74 o
  11   5  10     7357.28     8033.48    454.35 o
 -12   6  10      408.11      368.29    260.37 o
 -11   6  10       98.17      228.16    260.46 o
 -10   6  10     2926.11     3249.21    330.48 o
  -9   6  10     6148.57     6103.27    231.54 o
  -8   6  10     4880.67     4942.38    175.79 o
  -7   6  10     5725.22     5592.44    174.04 o
  -6   6  10     5753.95     5866.93    149.84 o
  -5   6  10     2778.09     2957.16    120.63 o
  -4   6  10        1.64      192.40     91.22 o
  -3   6  10     6793.34     6482.49    152.72 o
  -2   6  10     8324.43     7764.37    156.82 o
  -1   6  10     8595.54     8284.03    173.52 o
   0   6  10     3232.75     2912.82    123.42 o
   1   6  10     4474.27     4563.67    136.72 o
   2   6  10     3235.19     3047.03    166.49 o
   3   6  10     1103.65     1151.16    161.09 o
   4   6  10      254.62      148.38    159.59 o
   5   6  10     1514.35     1620.03    201.52 o
   6   6  10     2457.57     1934.46    213.61 o
   7   6  10     4086.35     4083.00    248.17 o
   8   6  10     3160.54     3054.93    260.70 o
   9   6  10     6979.04     8053.32    478.79 o
  10   6  10      852.39     1618.22    356.34 o
  11   6  10     1408.37     1594.24    408.96 o
 -12   7  10     5374.15     5658.75    325.41 o
 -11   7  10       29.17      267.98    254.27 o
 -10   7  10     6722.97     6592.86    498.49 o
  -9   7  10     1221.13     1230.81    190.64 o
  -8   7  10       44.98       10.20    112.74 o
  -7   7  10       97.20      192.94    127.34 o
  -6   7  10     2653.71     2763.53    145.17 o
  -5   7  10      929.86      971.79    112.69 o
  -4   7  10    21432.55    21114.21    464.70 o
  -3   7  10     2267.21     2225.66    117.41 o
  -2   7  10     6451.01     6409.11    149.98 o
  -1   7  10      927.22      869.65    101.90 o
   0   7  10      509.11      592.19    108.86 o
   1   7  10      453.00      540.70    117.19 o
   2   7  10    10520.58    10271.90    447.30 o
   3   7  10       52.75      125.14    119.51 o
   4   7  10    18800.23    18697.07    610.21 o
   5   7  10       17.13      111.54    168.74 o
   6   7  10     9098.04     8122.98    293.06 o
   7   7  10       83.96      173.39    191.11 o
   8   7  10      411.56      721.19    220.47 o
   9   7  10       26.59       35.63    128.47 o
  10   7  10     3704.71     3650.17    381.77 o
 -12   8  10     2384.47     2368.39    340.95 o
 -11   8  10     1690.07     1300.67    296.45 o
 -10   8  10      388.88      267.13    213.16 o
  -9   8  10     2848.96     2614.38    198.76 o
  -8   8  10     4160.66     4118.77    205.61 o
  -7   8  10     6954.15     6938.54    194.66 o
  -6   8  10    10446.91    11136.46    338.32 o
  -5   8  10     2541.47     2313.78    196.50 o
  -4   8  10      894.53      983.18    117.54 o
  -3   8  10       14.30      178.48     90.23 o
  -2   8  10     7890.13     7275.19    158.80 o
  -1   8  10    11798.71    11118.85    204.28 o
   0   8  10     3796.58     3514.25    133.87 o
   1   8  10    18133.04    17248.83    280.54 o
   2   8  10     7964.97     8103.54    330.03 o
   3   8  10     3554.91     3204.26    193.94 o
   4   8  10       28.81       46.76    149.78 o
   5   8  10       25.61      281.92    178.42 o
   6   8  10     1926.02     1698.44    193.33 o
   7   8  10     3963.07     3674.50    222.11 o
   8   8  10     4508.79     4581.89    287.66 o
   9   8  10     1818.10     2148.14    304.46 o
  10   8  10     2400.79     2542.23    397.99 o
 -11   9  10     4594.67     4735.42    325.97 o
 -10   9  10      281.50      407.06    310.79 o
  -9   9  10     1378.94     1349.53    214.38 o
  -8   9  10     1509.37     1648.02    199.51 o
  -7   9  10     1077.16     1158.34    156.67 o
  -6   9  10     6013.07     5670.50    329.31 o
  -5   9  10     7518.34     7916.13    405.08 o
  -4   9  10      539.13      329.16    109.61 o
  -3   9  10    13069.84    12739.03    203.29 o
  -2   9  10     5100.70     4867.38    141.43 o
  -1   9  10     4404.88     4537.82    190.24 o
   0   9  10        2.03      244.65     97.19 o
   1   9  10     1060.77     1133.68    118.11 o
   2   9  10      278.62      288.28    237.30 o
   3   9  10     7263.11     6780.05    308.75 o
   4   9  10      148.23      277.09    178.72 o
   5   9  10     5989.77     5906.63    267.84 o
   6   9  10      586.43      469.95    213.70 o
   7   9  10     2329.18     2104.06    275.02 o
   8   9  10      783.01      824.29    272.57 o
   9   9  10      206.46      331.90    238.26 o
  10   9  10       19.97       97.55    173.99 o
 -11  10  10       13.36      227.05    418.69 o
 -10  10  10     1482.39     1139.64    299.54 o
  -9  10  10     1779.63     1573.85    218.30 o
  -8  10  10    11461.87    11415.32    345.71 o
  -7  10  10     2253.18     2318.12    187.08 o
  -6  10  10    10493.73    11077.18    329.97 o
  -5  10  10      963.58     1079.07    168.93 o
  -4  10  10     1127.85     1043.57    164.20 o
  -3  10  10       58.88       60.48    149.59 o
  -2  10  10      390.25      314.19    130.25 o
  -1  10  10     6325.09     6558.60    231.44 o
   0  10  10    28237.66    28988.76    392.85 o
   1  10  10     4643.78     4627.20    208.39 o
   2  10  10     7854.12     8324.19    260.81 o
   3  10  10     1131.15     1164.82    215.08 o
   4  10  10     2199.46     2263.64    211.11 o
   5  10  10      111.23      158.91    190.28 o
   6  10  10     4140.56     3815.26    262.70 o
   7  10  10      235.81      239.11    222.58 o
   8  10  10     8889.10     9125.43    363.53 o
   9  10  10     1743.16     1825.85    342.55 o
 -11  11  10      621.91      775.09    452.04 o
 -10  11  10     2783.71     3284.69    388.96 o
  -9  11  10      600.29      399.99    225.80 o
  -8  11  10      801.50     1020.85    260.81 o
  -7  11  10     1515.09     1590.03    232.70 o
  -6  11  10    11264.68    11856.47    277.49 o
  -5  11  10     2530.40     2503.40    183.42 o
  -4  11  10    14438.90    14935.23    464.12 o
  -3  11  10       81.08      148.12    207.95 o
  -2  11  10    15281.20    14769.03    546.27 o
  -1  11  10       49.78      213.12    126.61 o
   0  11  10      308.73      391.14    124.66 o
   1  11  10      660.62      535.49    168.08 o
   2  11  10     3698.23     3327.79    248.72 o
   3  11  10      153.74      185.14    166.45 o
   4  11  10     4571.97     4638.90    252.30 o
   5  11  10      382.36      366.56    220.53 o
   6  11  10     6545.86     5851.46    298.35 o
   7  11  10      111.46      166.68    252.08 o
   8  11  10        0.50       94.64    245.53 o
   9  11  10       65.58      212.35    315.75 o
 -10  12  10      761.03      696.00    315.94 o
  -9  12  10     3950.69     4095.02    285.53 o
  -8  12  10     1092.85     1187.05    255.38 o
  -7  12  10    12924.52    13171.85    402.50 o
  -6  12  10      107.43      150.28    212.50 o
  -5  12  10     3651.37     3532.91    200.31 o
  -4  12  10      279.54      278.66    170.01 o
  -3  12  10      175.95      178.45    134.60 o
  -2  12  10      115.21      248.85    196.79 o
  -1  12  10    12929.81    12482.87    266.85 o
   0  12  10        9.59      120.37    115.50 o
   1  12  10    17851.83    18015.27    562.99 o
   2  12  10       45.17      189.53    197.28 o
   3  12  10     4815.46     4732.55    250.30 o
   4  12  10      506.09      485.13    253.77 o
   5  12  10      390.16      222.79    244.31 o
   6  12  10       90.02       90.33    146.59 o
   7  12  10     8348.53     8318.96    364.46 o
   8  12  10       38.46      283.87    369.36 o
   9  12  10     2764.08     2785.95    372.49 o
 -10  13  10     2118.88     2065.53    404.31 o
  -9  13  10     3944.75     4033.59    299.09 o
  -8  13  10      275.08      321.41    332.79 o
  -7  13  10      204.58      194.72    189.62 o
  -6  13  10     1188.27     1244.23    208.34 o
  -5  13  10    10419.38    11156.55    287.46 o
  -4  13  10     2557.94     2653.65    296.75 o
  -3  13  10    11190.79    11253.27    569.85 o
  -2  13  10     3735.51     3658.80    253.15 o
  -1  13  10     6162.86     6159.62    219.97 o
   0  13  10        3.35      202.53    169.92 o
   1  13  10     2127.18     2026.26    195.66 o
   2  13  10     1861.51     1869.14    208.74 o
   3  13  10     3197.51     2826.18    233.04 o
   4  13  10     6260.67     5837.88    283.94 o
   5  13  10     6990.29     6615.77    312.94 o
   6  13  10     1156.21     1162.95    294.05 o
   7  13  10     1301.30     1267.51    325.11 o
   8  13  10       10.23       57.15    149.10 o
  -9  14  10      117.88      298.02    274.54 o
  -8  14  10     5695.38     5923.10    341.68 o
  -7  14  10       41.79      187.82    198.08 o
  -6  14  10     5209.87     5308.47    244.71 o
  -5  14  10      161.31      274.95    205.62 o
  -4  14  10      233.39      258.42    219.36 o
  -3  14  10      926.23      914.52    199.29 o
  -2  14  10     3101.60     2800.49    196.49 o
  -1  14  10        4.93       71.72    135.00 o
   0  14  10    12040.22    11432.15    273.88 o
   1  14  10      345.82      157.13    272.43 o
   2  14  10     5053.53     4689.66    245.03 o
   3  14  10     1111.34      927.82    240.58 o
   4  14  10       59.01      146.12    199.24 o
   5  14  10     1262.70     1138.67    291.22 o
   6  14  10     2426.65     2177.81    320.76 o
   7  14  10        0.34       82.60    232.80 o
  -8  15  10      328.64      531.96    304.15 o
  -7  15  10      160.08      247.23    312.73 o
  -6  15  10     1666.19     1688.18    269.33 o
  -5  15  10     2314.05     1875.68    236.21 o
  -4  15  10     4427.87     4123.59    234.93 o
  -3  15  10     9059.22     9217.56    304.04 o
  -2  15  10     2878.90     2529.45    204.59 o
  -1  15  10     2211.03     1919.66    199.34 o
   0  15  10       88.82      187.49    190.23 o
   1  15  10      492.34      456.08    295.85 o
   2  15  10      614.80      402.58    352.36 o
   3  15  10    16389.14    16493.06    582.21 o
   4  15  10     3199.58     3310.91    295.78 o
   5  15  10     9383.01    10146.57    371.54 o
   6  15  10     2783.45     2349.96    329.61 o
   7  15  10      937.74     1059.67    349.37 o
  -8  16  10      329.67      330.65    243.02 o
  -7  16  10     3821.06     4083.24    318.65 o
  -6  16  10      117.72       94.93    708.80 o
  -5  16  10     3116.71     3041.35    255.23 o
  -4  16  10     1017.25      984.72    245.46 o
  -3  16  10     1765.85     1226.29    232.00 o
  -2  16  10     1747.22     1475.95    218.96 o
  -1  16  10     5160.46     4904.85    237.71 o
   0  16  10        5.44       14.95    154.54 o
   1  16  10     6030.83     5365.69    337.37 o
   2  16  10       91.26      290.38    540.40 o
   3  16  10      724.58      780.71    320.15 o
   4  16  10      409.01      539.76    312.67 o
   5  16  10      861.18      507.76    299.89 o
   6  16  10      208.66       49.10    209.14 o
  -7  17  10        3.80     -138.52    387.32 o
  -6  17  10      436.85      261.48    307.52 o
  -5  17  10       13.88       30.89     71.86 o
  -4  17  10     5967.86     5697.46    270.42 o
  -3  17  10      140.12      197.12    180.68 o
  -2  17  10     4405.61     3973.69    246.77 o
  -1  17  10        1.95      -13.83    105.62 o
   0  17  10      880.29      909.87    261.84 o
   1  17  10        4.98      333.60    273.10 o
   2  17  10     1614.22     1530.17    352.25 o
   3  17  10      443.19      223.52    435.97 o
   4  17  10     9800.15     9449.56    924.41 o
   5  17  10      940.57      860.34    347.23 o
  -5  18  10      700.35      739.78    517.33 o
  -4  18  10      456.49      428.12    321.90 o
  -3  18  10      156.15      206.02    613.45 o
  -2  18  10     4963.00     4602.56    339.30 o
  -1  18  10      895.43      692.54    327.42 o
   0  18  10     2312.62     2492.19    325.67 o
   1  18  10     1321.93     1500.85    734.48 o
   2  18  10     6360.26     6796.97    717.88 o
   3  18  10      167.61      205.20   1281.70 o
   4  18  10       35.02      211.85    737.14 o
  -4  19  10       15.33      108.64    406.69 o
  -3  19  10     6237.57     6089.37    389.34 o
  -2  19  10       37.33       31.28     98.62 o
  -1  19  10     1184.31     1188.94    363.13 o
   0  19  10      188.64      269.12    339.11 o
   1  19  10       18.00       54.46    666.08 o
   2  19  10      343.49      135.47    794.25 o
 -13   0  11       39.72      421.03    758.39 o
 -11   0  11     2216.94     2002.23    533.27 o
  -9   0  11    12931.72    13396.42    421.28 o
  -7   0  11    15685.59    15576.51    287.50 o
  -5   0  11     3036.57     2834.49    329.72 o
  -3   0  11      539.34      796.10    116.93 o
  -1   0  11    38493.20    37414.61    464.79 o
   1   0  11    35844.36    34533.96    491.64 o
   3   0  11     7524.73     7586.61    363.26 o
   5   0  11     6834.81     6984.01    308.05 o
   7   0  11    20198.38    20592.23    495.74 o
   9   0  11     4681.66     4771.49    507.37 o
  11   0  11      247.22      689.33    622.25 o
 -13   1  11     1915.74     2002.17    484.28 o
 -12   1  11     2839.35     2827.95    404.74 o
 -11   1  11     1466.20     1422.97    376.82 o
 -10   1  11     2369.38     2372.34    339.61 o
  -9   1  11     1763.08     1731.89    219.12 o
  -8   1  11     1525.98     1468.99    135.97 o
  -7   1  11     6545.94     6366.88    146.98 o
  -6   1  11    13018.85    12724.57    236.01 o
  -5   1  11    18676.20    18656.56    210.67 o
  -4   1  11    10268.54     9712.60    179.88 o
  -3   1  11    13623.96    12894.99    168.82 o
  -2   1  11     7545.13     7567.87    155.08 o
  -1   1  11      972.36      995.58     76.45 o
   0   1  11     3722.27     4133.87    106.13 o
   1   1  11     7372.61     6990.98    183.56 o
   2   1  11     6280.57     6369.83    184.85 o
   3   1  11      165.44      218.03    123.10 o
   4   1  11    12090.59    11578.34    324.56 o
   5   1  11     3114.86     2882.18    232.07 o
   6   1  11     2158.08     2096.11    186.23 o
   7   1  11       54.60      192.50    207.56 o
   8   1  11      161.35       -2.45     31.14 o
   9   1  11      236.09      396.17    304.25 o
  10   1  11     1864.92     1955.39    374.89 o
  11   1  11     1223.73     1286.00    421.33 o
 -12   2  11      809.45      520.10    419.21 o
 -11   2  11      432.48      460.20    359.97 o
 -10   2  11     6912.30     6481.62    400.88 o
  -9   2  11      397.43      566.11    181.96 o
  -8   2  11    25354.12    25335.83    589.50 o
  -7   2  11     1966.39     1869.65    138.09 o
  -6   2  11     5249.13     5235.54    142.80 o
  -5   2  11     3817.40     3856.10    127.11 o
  -4   2  11       74.07       33.67     37.18 o
  -3   2  11     7972.85     7848.67    154.91 o
  -2   2  11     9660.73     9500.01    159.88 o
  -1   2  11     2774.69     2640.31    148.04 o
   0   2  11    24523.41    24051.19    330.80 o
   1   2  11     3016.86     3218.38    162.38 o
   2   2  11     9926.13     9683.53    212.57 o
   3   2  11        2.48      126.66    122.45 o
   4   2  11      715.02     1056.72    153.70 o
   5   2  11     3426.19     3130.44    192.86 o
   6   2  11    16356.16    15776.34    371.68 o
   7   2  11      316.20      438.19    193.03 o
   8   2  11     6718.43     7023.15    299.53 o
   9   2  11     1026.23      935.34    327.24 o
  10   2  11     1042.59     1589.46    370.30 o
  11   2  11        7.49      168.34    438.12 o
 -12   3  11      423.88      598.63    487.22 o
 -11   3  11     5155.47     4935.67    395.49 o
 -10   3  11     4041.67     3855.55    258.08 o
  -9   3  11       11.11       77.05     80.85 o
  -8   3  11      517.11      506.61    145.97 o
  -7   3  11      406.36      540.63    111.56 o
  -6   3  11     9301.35     9311.66    283.03 o
  -5   3  11    13153.11    13206.15    189.44 o
  -4   3  11     9992.58     9879.93    163.38 o
  -3   3  11    12546.90    12258.41    185.42 o
  -2   3  11    19323.01    19442.51    214.04 o
  -1   3  11     1144.49     1073.31     95.98 o
   0   3  11     1833.39     1804.06     84.34 o
   1   3  11     1995.44     2050.18    132.97 o
   2   3  11     2858.43     2794.29    151.10 o
   3   3  11    25266.96    24976.88    917.96 o
   4   3  11     4084.71     3924.62    180.51 o
   5   3  11    13418.13    12656.64    265.92 o
   6   3  11      839.56      911.80    174.21 o
   7   3  11      573.76      593.83    235.24 o
   8   3  11      477.71      403.83    234.26 o
   9   3  11     2742.57     2893.25    360.08 o
  10   3  11      436.96      947.17    376.30 o
  11   3  11     4259.13     4835.77    447.27 o
 -12   4  11     1364.57     1406.89    434.57 o
 -11   4  11     1887.82     1854.86    404.68 o
 -10   4  11     1980.96     1770.83    198.38 o
  -9   4  11     6883.59     7233.89    264.38 o
  -8   4  11      902.02      799.86    171.64 o
  -7   4  11     5979.93     5978.71    166.93 o
  -6   4  11     3847.79     3923.79    138.19 o
  -5   4  11       42.99       73.88     96.90 o
  -4   4  11     3768.08     3753.09    123.94 o
  -3   4  11    17888.81    17892.01    289.47 o
  -2   4  11    12850.11    12702.00    210.54 o
  -1   4  11    10685.73    10224.16    182.55 o
   0   4  11     8113.82     7861.05    148.68 o
   1   4  11     8863.89     9012.14    200.45 o
   2   4  11     1293.18     1472.18    133.71 o
   3   4  11       10.01      239.61    137.49 o
   4   4  11     2695.35     2288.81    158.30 o
   5   4  11     3779.73     3658.64    185.24 o
   6   4  11      761.55      626.37    167.79 o
   7   4  11     4924.80     4880.27    268.53 o
   8   4  11     2212.56     2072.16    256.93 o
   9   4  11     2537.11     2887.74    352.40 o
  10   4  11      579.91      967.18    414.61 o
 -12   5  11     8864.50     8730.99    489.51 o
 -11   5  11       18.50        3.55    111.82 o
 -10   5  11     2636.84     2905.09    209.31 o
  -9   5  11      336.49      336.90    181.54 o
  -8   5  11       86.01      -15.77     88.91 o
  -7   5  11        7.75       38.94     88.41 o
  -6   5  11     5377.05     5345.88    150.31 o
  -5   5  11      329.42      538.59    110.26 o
  -4   5  11    17560.15    17279.85    209.79 o
  -3   5  11     1646.32     1749.70    116.46 o
  -2   5  11     2901.92     2836.54    132.21 o
  -1   5  11     1267.85     1049.62    112.46 o
   0   5  11      176.25      309.63    103.36 o
   1   5  11       34.95      100.23     87.89 o
   2   5  11    30027.78    30467.90    395.79 o
   3   5  11      698.37      821.75    172.31 o
   4   5  11    29267.38    28314.58    426.06 o
   5   5  11     1166.71     1518.05    235.72 o
   6   5  11    10777.77    10626.74    319.72 o
   7   5  11       55.16      167.05    252.00 o
   8   5  11       38.90      283.59    303.65 o
   9   5  11      174.01      357.38    285.00 o
  10   5  11     5754.93     6393.33    340.16 o
 -12   6  11      837.40     1010.71    447.37 o
 -11   6  11     1178.19     1157.72    290.99 o
 -10   6  11     2964.80     2926.59    219.52 o
  -9   6  11     2460.16     2355.64    198.96 o
  -8   6  11     5289.22     5402.86    187.26 o
  -7   6  11     1056.15      986.13    146.31 o
  -6   6  11     5559.74     5895.46    157.03 o
  -5   6  11      168.78      348.91    115.08 o
  -4   6  11     1490.65     1368.47    108.81 o
  -3   6  11     8641.04     8288.44    173.29 o
  -2   6  11    11390.04    11168.74    225.00 o
  -1   6  11     5309.80     4878.45    203.30 o
   0   6  11    12332.12    12366.90    203.18 o
   1   6  11     3407.95     3503.32    174.51 o
   2   6  11     6582.79     6507.34    217.49 o
   3   6  11        2.37      202.06    138.59 o
   4   6  11     2655.25     2676.96    196.36 o
   5   6  11     2425.25     2030.44    211.64 o
   6   6  11     1603.67     1655.97    232.57 o
   7   6  11     1278.50     1437.34    245.49 o
   8   6  11     6543.80     6790.58    310.89 o
   9   6  11     1449.14     1720.62    283.75 o
  10   6  11     1837.59     1842.66    339.49 o
 -12   7  11       13.10       74.09    129.99 o
 -11   7  11     7757.11     8505.64    369.57 o
 -10   7  11      816.82      598.43    224.39 o
  -9   7  11      166.87      190.92    155.25 o
  -8   7  11      541.33      591.84    159.27 o
  -7   7  11     2131.67     2126.03    156.37 o
  -6   7  11      389.07      514.53    110.47 o
  -5   7  11    16213.30    16465.38    369.60 o
  -4   7  11     1215.36     1120.55    125.92 o
  -3   7  11    15707.75    15681.61    224.46 o
  -2   7  11     2573.25     2640.48    126.38 o
  -1   7  11      272.21      362.22    118.09 o
   0   7  11       44.96      273.16    112.76 o
   1   7  11     3481.52     3518.91    170.59 o
   2   7  11        4.78       54.50    105.32 o
   3   7  11    23236.44    22982.82    817.69 o
   4   7  11      122.53      274.53    182.95 o
   5   7  11     8116.88     7770.53    280.16 o
   6   7  11      350.39      525.67    249.27 o
   7   7  11     1566.67     1463.67    266.10 o
   8   7  11     1320.00     1217.51    243.90 o
   9   7  11     2912.06     3015.48    268.52 o
  10   7  11      109.52      668.68    368.53 o
 -11   8  11       18.04      371.12    360.97 o
 -10   8  11     3148.82     3052.80    228.97 o
  -9   8  11     1146.44     1180.38    221.26 o
  -8   8  11     9292.34    10122.71    665.71 o
  -7   8  11     4438.78     4238.37    181.62 o
  -6   8  11     1031.14     1451.44    151.63 o
  -5   8  11     4417.96     4304.42    226.48 o
  -4   8  11        9.57       45.29     44.45 o
  -3   8  11     5352.61     4929.65    154.78 o
  -2   8  11     6131.45     6006.03    222.80 o
  -1   8  11     9553.03     8902.72    317.47 o
   0   8  11    12255.96    11594.43    232.92 o
   1   8  11    15650.70    14798.33    564.03 o
   2   8  11     3999.23     3709.87    206.52 o
   3   8  11      784.79      810.79    184.83 o
   4   8  11       58.19      248.66    256.75 o
   5   8  11     3125.08     2725.40    222.95 o
   6   8  11     5520.95     4774.71    260.17 o
   7   8  11     3688.42     3869.67    359.55 o
   8   8  11     3846.04     3495.92    281.21 o
   9   8  11     5126.32     5452.80    431.09 o
  10   8  11      219.90      550.18    425.47 o
 -11   9  11       48.86       68.08    153.43 o
 -10   9  11     1855.93     2088.25    242.08 o
  -9   9  11      770.90      704.25    226.63 o
  -8   9  11      191.84      299.90    224.73 o
  -7   9  11      736.88      734.01    188.50 o
  -6   9  11     7581.26     7817.21    335.06 o
  -5   9  11     1004.28      763.26    169.00 o
  -4   9  11     7279.28     7123.12    179.67 o
  -3   9  11     1225.48     1077.35    124.13 o
  -2   9  11     3462.34     3495.63    138.10 o
  -1   9  11      654.33      636.07    154.09 o
   0   9  11      103.34      313.08    168.87 o
   1   9  11      606.03      576.11    188.55 o
   2   9  11     6810.00     6647.62    316.63 o
   3   9  11       47.03      193.07    271.08 o
   4   9  11     7574.63     7209.11    278.03 o
   5   9  11      543.44      444.55    250.85 o
   6   9  11     2732.62     2310.56    258.00 o
   7   9  11      334.96      381.99    299.15 o
   8   9  11      547.36      559.80    322.56 o
   9   9  11       25.89      122.98    163.73 o
 -11  10  11     1197.94     1449.21    354.03 o
 -10  10  11     1669.16     1703.87    251.73 o
  -9  10  11     7380.52     8034.00    464.77 o
  -8  10  11     1504.52     1426.81    243.03 o
  -7  10  11    12503.70    12830.22    294.66 o
  -6  10  11     3260.99     3508.11    204.62 o
  -5  10  11      440.58      387.90    200.85 o
  -4  10  11       97.32       87.61    198.77 o
  -3  10  11      809.62      550.78    162.07 o
  -2  10  11      162.11      315.91    170.08 o
  -1  10  11    21780.61    21348.49    381.40 o
   0  10  11     3756.56     3699.14    172.91 o
   1  10  11    11736.54    11709.97    294.77 o
   2  10  11     1523.76     1598.52    210.46 o
   3  10  11     2237.99     2112.29    220.42 o
   4  10  11       22.07      168.03    196.88 o
   5  10  11     2077.84     2023.33    261.54 o
   6  10  11      410.91      544.43    247.34 o
   7  10  11    10223.04    10091.55    478.51 o
   8  10  11     1091.33      888.10    318.88 o
   9  10  11     1924.10     1841.32    349.66 o
 -10  11  11      556.50      418.51    367.90 o
  -9  11  11     1310.57     1240.79    276.08 o
  -8  11  11      329.10      429.53    233.88 o
  -7  11  11     3820.43     3671.12    361.43 o
  -6  11  11     4265.66     4018.00    211.72 o
  -5  11  11    14546.99    14751.08    555.66 o
  -4  11  11      765.26      737.16    188.48 o
  -3  11  11    12916.10    12880.51    280.54 o
  -2  11  11     1894.29     1851.60    184.57 o
  -1  11  11     2336.75     2118.44    172.38 o
   0  11  11     1411.74     1229.53    196.93 o
   1  11  11     4716.53     4519.03    264.40 o
   2  11  11     1270.37     1164.97    208.56 o
   3  11  11     3317.64     3194.38    236.64 o
   4  11  11      201.99      378.11    277.77 o
   5  11  11     5038.43     4994.42    280.67 o
   6  11  11       40.24      124.62    260.27 o
   7  11  11       21.11       38.76    234.04 o
   8  11  11      166.06        2.71     94.78 o
 -10  12  11     3313.19     3326.66    324.20 o
  -9  12  11     1048.00     1173.53    297.28 o
  -8  12  11    12293.82    12706.30    478.72 o
  -7  12  11      670.13      848.47    268.89 o
  -6  12  11     1494.77     1750.08    213.18 o
  -5  12  11      393.35      380.47    182.25 o
  -4  12  11       18.42       42.44    156.38 o
  -3  12  11        3.63      229.57    198.98 o
  -2  12  11     6512.54     6022.90    221.27 o
  -1  12  11      708.87      566.23    166.64 o
   0  12  11    15582.37    15246.25    621.26 o
   1  12  11       30.51      141.23    162.80 o
   2  12  11     3925.93     3669.06    230.42 o
   3  12  11      287.70      361.11    217.24 o
   4  12  11       58.36      285.93    302.24 o
   5  12  11      134.84      102.67    343.20 o
   6  12  11     6870.67     7337.94    357.92 o
   7  12  11       75.88      274.10    312.33 o
   8  12  11     4696.40     4520.88    360.31 o
  -9  13  11        2.28      156.47    278.89 o
  -8  13  11       27.39        8.88    193.39 o
  -7  13  11      258.71      393.80    253.31 o
  -6  13  11     5762.73     6029.65    294.76 o
  -5  13  11     4661.44     4505.83    229.30 o
  -4  13  11     9715.77    10196.59    391.66 o
  -3  13  11      513.50      442.14    172.14 o
  -2  13  11     8432.42     7875.69    304.24 o
  -1  13  11       41.35      -21.16    168.20 o
   0  13  11      991.37      486.48    275.72 o
   1  13  11     3445.95     3299.32    298.64 o
   2  13  11     5654.33     5394.93    288.67 o
   3  13  11     6069.46     5711.39    280.18 o
   4  13  11     4735.54     4529.51    275.85 o
   5  13  11     1546.61     1590.39    315.81 o
   6  13  11      635.78      576.49    294.93 o
   7  13  11       36.22      211.63    450.87 o
  -9  14  11     3979.48     4475.61    327.45 o
  -8  14  11       31.55       90.86    282.40 o
  -7  14  11     2046.42     2025.04    293.86 o
  -6  14  11      118.00      -10.99     89.92 o
  -5  14  11       88.44      247.72    210.26 o
  -4  14  11     1166.10     1086.89    223.08 o
  -3  14  11     2794.72     2338.00    214.61 o
  -2  14  11     1646.38     1495.13    209.55 o
  -1  14  11     6702.25     6070.71    236.66 o
   0  14  11      145.37      136.38    232.10 o
   1  14  11     5331.62     4966.47    338.67 o
   2  14  11      138.82      217.66    286.26 o
   3  14  11      312.83      431.35    254.68 o
   4  14  11     2168.40     1869.03    292.23 o
   5  14  11     1759.76     1495.42    314.20 o
   6  14  11      106.89     -115.84    529.09 o
   7  14  11     3953.66     3607.59    367.76 o
  -8  15  11       61.34      187.87    296.50 o
  -7  15  11      431.80      522.83    272.63 o
  -6  15  11     2840.34     2447.62    414.38 o
  -5  15  11     3126.02     2894.66    243.85 o
  -4  15  11     6144.23     5886.48    259.73 o
  -3  15  11     4188.41     3924.98    238.07 o
  -2  15  11      941.66     1054.81    229.52 o
  -1  15  11      115.46       28.63     53.06 o
   0  15  11       38.62      205.15    285.40 o
   1  15  11      656.57      697.67    316.42 o
   2  15  11     8569.01     7933.37    399.69 o
   3  15  11     2763.47     2590.83    373.43 o
   4  15  11     9116.75    10074.33    367.07 o
   5  15  11     2308.92     2386.63    312.60 o
   6  15  11     1503.49     1236.39    344.88 o
  -7  16  11      190.72       37.26     73.47 o
  -6  16  11     2231.52     2425.50    324.70 o
  -5  16  11        1.78       28.32    179.15 o
  -4  16  11      399.68      202.97    221.05 o
  -3  16  11     3473.31     3103.95    241.88 o
  -2  16  11     7065.18     6591.34    306.06 o
  -1  16  11      133.66      249.25    198.62 o
   0  16  11     6304.15     6445.70    597.68 o
   1  16  11        9.11      242.54    364.11 o
   2  16  11     3111.53     2956.87    359.93 o
   3  16  11      750.18      737.61    358.79 o
   4  16  11      621.87      731.11    391.12 o
   5  16  11      473.99      239.01    325.82 o
  -6  17  11       64.97      254.69    379.08 o
  -5  17  11     5126.69     5219.25    292.54 o
  -4  17  11      119.57      227.00    288.33 o
  -3  17  11     3030.20     2754.93    261.68 o
  -2  17  11       80.09       12.73    118.14 o
  -1  17  11      159.17       96.17    191.38 o
   0  17  11      107.24      178.32    314.78 o
   1  17  11     1971.34     1653.24    355.56 o
   2  17  11       83.25      -30.15    223.81 o
   3  17  11    10966.08    10245.61    472.77 o
   4  17  11     1310.19      946.85    456.16 o
  -4  18  11        7.42      434.89    546.08 o
  -3  18  11     3547.48     3019.50    366.83 o
  -2  18  11      495.59      461.99    331.24 o
  -1  18  11     5775.42     4829.09    722.20 o
   0  18  11      750.06      834.76    735.81 o
   1  18  11     4825.87     4760.55   1133.27 o
   2  18  11       37.56      285.85    448.38 o
 -12   0  12     1956.49     1543.35    627.57 o
 -10   0  12    14381.04    15625.40    749.76 o
  -8   0  12    28134.53    30114.90   1828.57 o
  -6   0  12     1443.08     1381.01    307.47 o
  -4   0  12     1103.07     1056.22    144.27 o
  -2   0  12    18313.70    18979.90    276.05 o
   0   0  12    17615.17    17351.90    380.19 o
   2   0  12     2803.62     2791.74    222.25 o
   4   0  12      672.43      872.71    266.30 o
   6   0  12    15292.06    15284.41    440.99 o
   8   0  12     4339.52     4159.20    525.96 o
  10   0  12     1006.32     1348.10    556.51 o
 -12   1  12      660.47      727.69    456.98 o
 -11   1  12     1371.08     1625.72    393.07 o
 -10   1  12     4268.70     4648.86    408.75 o
  -9   1  12      336.69      493.22    186.68 o
  -8   1  12      527.89      553.06    140.15 o
  -7   1  12     5800.36     5790.17    175.91 o
  -6   1  12     8713.54     8831.01    208.65 o
  -5   1  12    11879.81    11798.70    241.31 o
  -4   1  12    13734.19    13431.40    343.02 o
  -3   1  12     6178.13     6216.74    166.81 o
  -2   1  12     3690.78     3585.78    109.08 o
  -1   1  12      125.33      358.14     93.78 o
   0   1  12     8436.41     8464.96    241.39 o
   1   1  12     4978.99     5101.31    326.48 o
   2   1  12     4314.12     4362.55    261.54 o
   3   1  12     6800.26     6695.76    232.73 o
   4   1  12     4597.01     4543.21    198.53 o
   5   1  12     2930.38     2946.89    194.95 o
   6   1  12      455.60      499.90    183.48 o
   7   1  12      699.24      648.98    211.98 o
   8   1  12     1765.37     1632.58    359.93 o
   9   1  12     1176.52     1264.91    369.79 o
  10   1  12      898.02     1012.09    430.09 o
 -12   2  12      562.90      484.55    551.58 o
 -11   2  12     3383.24     3003.36    420.59 o
 -10   2  12       97.46      221.15    261.43 o
  -9   2  12    15168.03    16040.54    395.59 o
  -8   2  12       90.96      152.25    126.99 o
  -7   2  12     5317.04     5001.68    171.72 o
  -6   2  12     4718.14     4992.73    147.87 o
  -5   2  12       19.79       44.59     65.12 o
  -4   2  12     3195.00     3109.75    131.38 o
  -3   2  12     4692.88     4699.73    136.57 o
  -2   2  12     7212.42     6726.95    200.47 o
  -1   2  12    18439.98    17644.51    286.86 o
   0   2  12    13382.27    12938.32    238.28 o
   1   2  12     4671.77     4581.29    171.37 o
   2   2  12      105.06       58.36     85.55 o
   3   2  12      287.64      493.13    166.91 o
   4   2  12     2451.36     2373.91    172.24 o
   5   2  12     9974.34     9709.07    442.28 o
   6   2  12     1248.99     1285.85    184.52 o
   7   2  12     7105.50     7313.42    304.45 o
   8   2  12     1057.81     1060.44    386.51 o
   9   2  12     2729.40     3006.16    442.62 o
  10   2  12       36.22       34.93    183.26 o
 -12   3  12     4821.07     5953.08    456.63 o
 -11   3  12     1241.48     1032.77    432.24 o
 -10   3  12       54.86       36.03    222.35 o
  -9   3  12     1744.52     1557.91    198.09 o
  -8   3  12     3848.95     3760.49    197.06 o
  -7   3  12     1569.67     1547.14    130.94 o
  -6   3  12     5924.73     6085.67    156.31 o
  -5   3  12     3614.39     3548.08    131.46 o
  -4   3  12    10838.17    11348.43    198.49 o
  -3   3  12    18046.34    17827.84    222.05 o
  -2   3  12      375.27      415.19    122.72 o
  -1   3  12      485.92      439.49    100.21 o
   0   3  12     2145.25     2457.16    143.11 o
   1   3  12     1040.76     1145.28    133.16 o
   2   3  12    21478.85    21714.10    330.99 o
   3   3  12     3083.05     3290.84    387.34 o
   4   3  12    12358.90    11845.04    264.29 o
   5   3  12     1712.88     1583.50    182.56 o
   6   3  12     3756.87     3388.40    201.74 o
   7   3  12      400.41      484.20    226.46 o
   8   3  12      962.53      878.43    292.31 o
   9   3  12      413.14      880.36    373.77 o
  10   3  12     4413.32     4577.76    413.87 o
 -12   4  12     1255.24     1247.02    482.16 o
 -11   4  12      711.24      454.67    426.82 o
 -10   4  12     6693.33     6758.45    253.30 o
  -9   4  12      110.93      259.31    244.13 o
  -8   4  12     6536.21     6959.49    205.46 o
  -7   4  12     2803.34     2758.28    140.31 o
  -6   4  12      126.90      344.55    138.51 o
  -5   4  12       71.73      179.03     99.99 o
  -4   4  12     1918.55     1916.03    110.91 o
  -3   4  12     8717.08     8304.13    171.02 o
  -2   4  12    15810.03    15148.58    231.42 o
  -1   4  12     3607.81     3543.47    133.89 o
   0   4  12    13051.06    12879.54    298.85 o
   1   4  12     3707.76     3840.30    164.49 o
   2   4  12      469.31      597.26    146.90 o
   3   4  12     1623.61     1504.47    160.39 o
   4   4  12     2203.99     2280.93    174.51 o
   5   4  12      718.56      547.03    170.95 o
   6   4  12     2858.12     2666.65    195.74 o
   7   4  12      604.69      729.20    272.32 o
   8   4  12     3509.15     3926.53    284.13 o
   9   4  12      464.83      812.05    361.81 o
  10   4  12      448.79      744.60    451.71 o
 -12   5  12       62.22      215.97    532.58 o
 -11   5  12     3852.97     3911.35    464.20 o
 -10   5  12       10.62        6.49    148.01 o
  -9   5  12       41.28       -4.14     36.76 o
  -8   5  12        3.98       78.68    163.23 o
  -7   5  12     3968.37     3869.57    152.22 o
  -6   5  12       40.82       83.54     72.49 o
  -5   5  12    30544.52    31182.79    357.82 o
  -4   5  12       27.02      112.74     94.65 o
  -3   5  12     3466.74     3378.58    136.94 o
  -2   5  12      158.69      220.36    131.79 o
  -1   5  12       52.44       47.72     69.78 o
   0   5  12       70.91      130.18    222.86 o
   1   5  12     8724.09     9114.63    246.76 o
   2   5  12      853.87      765.06    184.18 o
   3   5  12    25792.80    26172.04    565.33 o
   4   5  12      986.45     1226.02    213.07 o
   5   5  12     7451.27     7069.76    279.23 o
   6   5  12      634.04      577.34    229.08 o
   7   5  12      342.86      492.78    272.65 o
   8   5  12      141.49      238.80    397.24 o
   9   5  12     5673.34     5654.62    851.70 o
  10   5  12      149.65      510.33    348.73 o
 -11   6  12      918.28      854.55    290.53 o
 -10   6  12     2175.81     2363.51    238.10 o
  -9   6  12      907.49      873.28    218.94 o
  -8   6  12      686.56      667.22    184.85 o
  -7   6  12     5927.17     6150.33    173.62 o
  -6   6  12       25.77      302.24    119.27 o
  -5   6  12       79.05      157.57     88.32 o
  -4   6  12     5857.53     5904.61    168.66 o
  -3   6  12     9565.02     8699.05    183.90 o
  -2   6  12     5233.22     4855.04    164.72 o
  -1   6  12    11454.74    10848.94    211.84 o
   0   6  12     3875.25     3514.99    180.90 o
   1   6  12    12511.67    12208.99    270.53 o
   2   6  12      140.97      343.75    153.04 o
   3   6  12     1450.60     1103.30    191.24 o
   4   6  12     1171.43     1246.38    222.01 o
   5   6  12     1931.88     1788.59    230.08 o
   6   6  12     1478.05     1313.72    249.34 o
   7   6  12     4147.00     4008.00    292.03 o
   8   6  12     1956.42     1709.42    302.71 o
   9   6  12     1985.56     2492.46    305.00 o
 -11   7  12       31.69       73.89    145.46 o
 -10   7  12      847.46      884.14    235.13 o
  -9   7  12      483.94      434.49    229.01 o
  -8   7  12      802.04      804.32    174.46 o
  -7   7  12       71.86      307.74    159.12 o
  -6   7  12    11143.79    11613.15    208.62 o
  -5   7  12      233.05      241.52    136.13 o
  -4   7  12    14077.64    14483.95    233.60 o
  -3   7  12     4611.81     4182.05    199.92 o
  -2   7  12     1797.91     1676.48    138.14 o
  -1   7  12      228.92      204.93    156.18 o
   0   7  12      949.30     1044.91    150.79 o
   1   7  12       56.15       99.47    144.55 o
   2   7  12    21923.33    21192.41    396.31 o
   3   7  12      112.07      249.34    145.83 o
   4   7  12     8501.01     8351.78    287.11 o
   5   7  12        6.81       70.86     82.69 o
   6   7  12     4135.38     4138.07    339.22 o
   7   7  12     1025.28      942.32    279.32 o
   8   7  12     2037.94     1925.27    287.63 o
   9   7  12       15.19       -2.06     41.80 o
 -11   8  12     3868.84     4111.67    337.61 o
 -10   8  12      766.46      725.08    246.34 o
  -9   8  12     6680.15     6960.24    374.31 o
  -8   8  12     1563.10     1632.36    218.65 o
  -7   8  12     3860.54     4189.75    247.97 o
  -6   8  12     5620.20     5827.99    254.87 o
  -5   8  12      141.44      221.69    157.63 o
  -4   8  12     1757.48     1599.77    141.61 o
  -3   8  12     2815.15     2949.01    146.57 o
  -2   8  12     7822.35     7553.56    176.39 o
  -1   8  12    11343.55    10812.27    307.78 o
   0   8  12    20289.01    19098.59    663.05 o
   1   8  12     2173.52     2023.19    160.04 o
   2   8  12     2600.22     2588.35    246.13 o
   3   8  12        4.68      105.24    184.95 o
   4   8  12     2139.49     1842.95    281.60 o
   5   8  12     4840.94     4626.49    335.35 o
   6   8  12     2814.56     2431.30    420.04 o
   7   8  12     4724.56     4436.89    296.76 o
   8   8  12     4051.70     4254.52    306.79 o
   9   8  12     1296.82     1556.05    341.98 o
 -11   9  12     1090.62     1402.48    353.07 o
 -10   9  12     1127.91     1204.94    261.68 o
  -9   9  12      282.31      282.19    210.11 o
  -8   9  12      289.56      404.00    193.19 o
  -7   9  12     6406.14     6321.74    439.58 o
  -6   9  12     1297.77     1105.58    191.98 o
  -5   9  12     9744.59     9376.77    222.40 o
  -4   9  12     2594.21     2550.69    152.85 o
  -3   9  12     4406.58     4477.14    198.08 o
  -2   9  12     3713.52     3459.88    185.07 o
  -1   9  12       93.37      314.66    173.72 o
   0   9  12     1490.08     1381.20    268.29 o
   1   9  12     4105.23     4207.63    277.70 o
   2   9  12        5.88       25.31    156.43 o
   3   9  12     7576.49     7933.96    803.22 o
   4   9  12      300.76      299.52    390.92 o
   5   9  12     2407.97     2299.37    257.90 o
   6   9  12     1015.19      907.53    278.20 o
   7   9  12       15.47      173.22    137.02 o
   8   9  12     1465.30     1651.76    321.77 o
   9   9  12     2250.91     2422.59    352.57 o
 -10  10  12     5431.02     5382.68    317.04 o
  -9  10  12     1540.46     1799.38    278.36 o
  -8  10  12    12665.37    13757.09    944.44 o
  -7  10  12      787.26      748.83    206.91 o
  -6  10  12      985.95     1057.34    200.25 o
  -5  10  12       40.99      165.25    185.80 o
  -4  10  12      149.25      301.39    182.47 o
  -3  10  12     1358.08     1478.91    183.98 o
  -2  10  12    14032.24    13450.29    290.97 o
  -1  10  12     4508.47     4248.52    282.30 o
   0  10  12    14304.01    13701.93    312.06 o
   1  10  12     2160.65     2173.13    207.96 o
   2  10  12      890.98      898.07    209.33 o
   3  10  12      143.06      182.74    264.18 o
   4  10  12     1146.46     1258.41    239.33 o
   5  10  12      981.49      981.54    261.45 o
   6  10  12    10705.28    10680.47    548.65 o
   7  10  12     1469.67     1700.19    318.16 o
   8  10  12     4618.09     4268.72    340.83 o
 -10  11  12     1586.52     1440.35    320.49 o
  -9  11  12       30.77      247.09    268.11 o
  -8  11  12      981.98      895.45    274.00 o
  -7  11  12     1692.83     1743.86    227.86 o
  -6  11  12     6199.94     6325.06    306.61 o
  -5  11  12     1455.69     1538.29    206.58 o
  -4  11  12     9106.92     9254.70    262.40 o
  -3  11  12     1721.44     1285.78    185.68 o
  -2  11  12     4758.38     4687.29    211.12 o
  -1  11  12      351.05      289.63    261.57 o
   0  11  12     2514.14     2302.54    267.33 o
   1  11  12     1749.02     1685.26    220.12 o
   2  11  12     2999.10     2824.77    232.66 o
   3  11  12     1213.30     1003.40    252.94 o
   4  11  12     2752.19     2535.65    274.50 o
   5  11  12      173.79       70.31    139.45 o
   6  11  12       21.98       47.61    393.39 o
   7  11  12      772.89      572.40    385.97 o
   8  11  12     1404.05     1467.91    369.12 o
  -9  12  12    10259.79    10921.50    682.74 o
  -8  12  12      304.56      232.75    294.10 o
  -7  12  12     4788.18     5058.41    568.05 o
  -6  12  12        4.04      168.22    197.21 o
  -5  12  12      162.44       84.37    242.78 o
  -4  12  12      222.00      334.28    196.89 o
  -3  12  12     5121.12     4374.44    221.74 o
  -2  12  12        6.11       92.89    147.64 o
  -1  12  12     9183.93     8709.66    363.80 o
   0  12  12      101.73       43.20    264.39 o
   1  12  12     2179.76     1785.11    273.25 o
   2  12  12       14.73      115.84    193.91 o
   3  12  12      230.23      582.53    256.09 o
   4  12  12      445.93      416.80    321.31 o
   5  12  12     6994.21     6804.22    326.88 o
   6  12  12       99.62       87.24    365.37 o
   7  12  12     4757.07     4179.47    350.49 o
  -9  13  12      975.00     1139.43    327.36 o
  -8  13  12     1721.63     1531.82    320.46 o
  -7  13  12     3467.35     2747.49    279.82 o
  -6  13  12     3137.07     2809.83    239.84 o
  -5  13  12     6306.66     6568.79    274.43 o
  -4  13  12     2450.47     2362.25    216.00 o
  -3  13  12    10735.46    10360.70    288.01 o
  -2  13  12       19.70       25.05    161.64 o
  -1  13  12       20.62      -14.93    131.07 o
   0  13  12     1914.64     1824.01    293.05 o
   1  13  12     4002.05     3575.62    301.33 o
   2  13  12     5100.38     4747.73    332.84 o
   3  13  12     5565.52     5205.30    290.36 o
   4  13  12     2601.94     2449.46    297.82 o
   5  13  12     2284.73     2049.11    316.55 o
   6  13  12       95.18       39.11    107.49 o
   7  13  12      888.35      825.99    355.11 o
  -8  14  12     2218.75     1985.14    334.07 o
  -7  14  12      230.81      253.26    267.85 o
  -6  14  12      175.48      181.87    273.92 o
  -5  14  12       49.37      284.61    217.67 o
  -4  14  12     3183.31     2788.98    232.64 o
  -3  14  12      687.82      453.65    217.68 o
  -2  14  12     7917.56     7672.80    337.29 o
  -1  14  12      259.57      261.17    170.90 o
   0  14  12     6426.90     5744.14    347.82 o
   1  14  12      685.13      682.64    310.24 o
   2  14  12      576.08      558.54    319.10 o
   3  14  12     1846.94     1763.04    283.25 o
   4  14  12     1256.00      988.27    295.29 o
   5  14  12        1.06      149.40    348.19 o
   6  14  12     3428.32     3306.28    366.65 o
  -7  15  12     1603.17     1651.88    323.17 o
  -6  15  12     1446.43     1487.57    310.86 o
  -5  15  12     8488.16     8594.93    536.09 o
  -4  15  12     3381.01     3005.36    251.89 o
  -3  15  12      490.47      481.98    234.04 o
  -2  15  12     1003.94     1152.30    262.08 o
  -1  15  12       26.10       39.02    152.70 o
   0  15  12     1090.46      917.84    298.06 o
   1  15  12     5547.43     4701.39    365.91 o
   2  15  12     2528.44     2637.51    346.48 o
   3  15  12     7404.38     8027.63    439.77 o
   4  15  12     2722.79     2223.37    335.18 o
   5  15  12     1635.00     1709.96    354.12 o
  -6  16  12      256.73      459.37    324.50 o
  -5  16  12       15.47      123.33    283.65 o
  -4  16  12     1333.35     1228.23    268.44 o
  -3  16  12     6284.61     6066.51    280.72 o
  -2  16  12      248.77       23.71     51.64 o
  -1  16  12     7356.04     7221.22    314.23 o
   0  16  12      189.52      428.50    449.13 o
   1  16  12     6203.77     5732.27    376.60 o
   2  16  12      556.74      587.26    345.91 o
   3  16  12      441.24      415.21    321.74 o
   4  16  12      697.15      717.27    422.36 o
  -5  17  12      541.14      408.89    279.02 o
  -4  17  12     3047.71     2886.91    294.37 o
  -3  17  12       22.99      135.17    340.34 o
  -2  17  12       51.83      188.71    307.94 o
  -1  17  12        0.26        5.73     76.95 o
   0  17  12     1059.40      667.05    395.35 o
   1  17  12      403.16      640.88    361.19 o
   2  17  12     6638.99     6100.50    415.27 o
   3  17  12      789.50      842.51    424.12 o
  -2  18  12     7452.72     7030.83    453.30 o
  -1  18  12      892.95      957.69    316.58 o
   0  18  12     6570.24     5668.67    414.72 o
 -11   0  13     7691.57     7664.94    647.49 o
  -9   0  13    21233.20    23098.79    552.09 o
  -7   0  13     2164.72     1975.01    256.28 o
  -5   0  13      169.69      187.67    240.93 o
  -3   0  13    19150.43    19393.87    305.34 o
  -1   0  13    10244.33     9517.70    309.46 o
   1   0  13      349.46      370.71    216.56 o
   3   0  13     2660.90     2781.48    257.67 o
   5   0  13    12720.18    12341.55    418.94 o
   7   0  13     5526.94     5147.33    339.09 o
   9   0  13     1719.25     1954.42    579.09 o
 -12   1  13      718.79      461.09    480.41 o
 -11   1  13     1406.49     2100.62    430.65 o
 -10   1  13       13.68       51.52    206.16 o
  -9   1  13       35.86      111.65    160.58 o
  -8   1  13     6410.08     6652.86    237.42 o
  -7   1  13     1235.79     1184.32    150.61 o
  -6   1  13     4290.85     4426.69    191.81 o
  -5   1  13     4750.43     4748.60    240.43 o
  -4   1  13     3931.83     3994.13    144.64 o
  -3   1  13     5390.52     5355.92    136.03 o
  -2   1  13      792.92      938.06    100.62 o
  -1   1  13     3504.36     3179.58    200.50 o
   0   1  13     7710.32     7871.07    210.33 o
   1   1  13     5025.32     4547.39    182.51 o
   2   1  13     3687.64     3617.86    245.16 o
   3   1  13     8515.12     8535.04    240.52 o
   4   1  13     2616.70     2632.09    186.99 o
   5   1  13       58.03      108.74    161.84 o
   6   1  13     1357.60     1296.14    224.64 o
   7   1  13     2472.94     2463.10    269.43 o
   8   1  13     1547.58     1289.59    401.44 o
   9   1  13     1420.19     1386.60    402.52 o
 -12   2  13     1868.80     1712.61    482.47 o
 -11   2  13       39.57      372.77    401.59 o
 -10   2  13    11682.44    12378.65    616.56 o
  -9   2  13       18.07      143.94    131.45 o
  -8   2  13     6410.99     6840.69    201.84 o
  -7   2  13     1878.55     1900.47    153.86 o
  -6   2  13       15.86        3.67     66.65 o
  -5   2  13      151.89      306.03    125.36 o
  -4   2  13     3876.13     3910.61    165.20 o
  -3   2  13     1654.05     1500.36    117.18 o
  -2   2  13    18061.13    18058.93    200.85 o
  -1   2  13     6117.53     6008.96    188.26 o
   0   2  13     2595.34     2497.06    154.92 o
   1   2  13     3392.96     3288.32    169.56 o
   2   2  13      169.86      404.04    144.87 o
   3   2  13      213.08      136.61    154.94 o
   4   2  13     4604.27     4329.06    210.61 o
   5   2  13     1220.28      965.13    198.32 o
   6   2  13     9555.58     9336.14    315.65 o
   7   2  13     1152.99     1109.67    276.87 o
   8   2  13     3863.07     4115.25    385.06 o
   9   2  13       89.89      399.64    367.83 o
 -11   3  13      417.30      427.50    435.69 o
 -10   3  13     2451.85     1959.23    279.14 o
  -9   3  13     1695.31     1362.60    261.59 o
  -8   3  13      441.70      395.34    170.16 o
  -7   3  13    11539.49    11696.62    217.15 o
  -6   3  13      194.39       51.53     76.66 o
  -5   3  13     8719.91     9172.72    179.05 o
  -4   3  13     6871.76     6517.86    169.62 o
  -3   3  13       33.59       23.78     31.08 o
  -2   3  13     1163.15     1216.00    157.55 o
  -1   3  13     2331.36     2377.32    149.75 o
   0   3  13     1213.44     1185.07    139.47 o
   1   3  13    10568.16    10551.31    240.46 o
   2   3  13     1740.09     1953.57    167.60 o
   3   3  13     9354.90     8948.30    244.46 o
   4   3  13     3946.04     3727.42    199.17 o
   5   3  13     1278.71     1303.46    198.61 o
   6   3  13      982.23      655.76    228.43 o
   7   3  13      691.22      585.21    254.19 o
   8   3  13      687.99      559.29    413.50 o
   9   3  13     2590.04     2217.83    478.81 o
 -11   4  13     4589.67     4980.01    441.01 o
 -10   4  13      171.57      242.35    269.01 o
  -9   4  13     3580.42     3699.05    223.04 o
  -8   4  13      169.74      171.42    158.71 o
  -7   4  13     1197.93     1285.41    138.70 o
  -6   4  13      212.84      374.13    122.39 o
  -5   4  13     2931.21     3186.96    135.60 o
  -4   4  13     6882.56     6603.27    174.26 o
  -3   4  13     6112.91     5958.67    269.67 o
  -2   4  13     4043.90     3744.98    191.41 o
  -1   4  13     7400.92     7147.54    267.96 o
   0   4  13    10780.93    10337.22    264.34 o
   1   4  13     2840.80     3353.56    196.45 o
   2   4  13     2070.69     1896.50    159.30 o
   3   4  13      836.21      640.76    178.84 o
   4   4  13      689.53      507.52    186.95 o
   5   4  13     3036.28     3007.33    198.02 o
   6   4  13     2859.29     2594.45    220.16 o
   7   4  13     4380.16     4394.00    326.92 o
   8   4  13      431.78      425.41    359.95 o
   9   4  13      326.18      296.50    427.26 o
 -11   5  13      199.44      216.06    464.87 o
 -10   5  13       79.21        1.37     45.24 o
  -9   5  13       29.21       15.17     72.27 o
  -8   5  13     1257.53     1171.91    155.34 o
  -7   5  13      613.81      561.94    142.54 o
  -6   5  13    27837.35    29397.47    301.56 o
  -5   5  13      645.46      727.31    132.49 o
  -4   5  13     6969.62     7496.43    167.34 o
  -3   5  13       78.66      124.33    125.92 o
  -2   5  13      339.38      248.86    160.56 o
  -1   5  13        3.07       26.72     56.54 o
   0   5  13     9916.90    10322.10    262.65 o
   1   5  13      566.42      599.61    167.51 o
   2   5  13    20899.14    21391.12    665.26 o
   3   5  13     1535.34     1616.61    202.48 o
   4   5  13     6986.74     6979.87    549.82 o
   5   5  13      159.56       72.80    161.48 o
   6   5  13     1760.14     2133.54    268.05 o
   7   5  13       21.62       -2.05     35.05 o
   8   5  13     4908.15     4781.01    318.71 o
   9   5  13      238.32      305.05    353.93 o
 -11   6  13     1670.18     1719.00    472.28 o
 -10   6  13      769.36      560.24    247.47 o
  -9   6  13      429.47      381.67    236.79 o
  -8   6  13     1129.94     1304.12    182.59 o
  -7   6  13      106.18      151.30    103.01 o
  -6   6  13      245.58      401.22    131.37 o
  -5   6  13     1444.85     1511.61    134.77 o
  -4   6  13    10965.65    10985.19    214.68 o
  -3   6  13     3966.63     3865.48    168.69 o
  -2   6  13    12146.29    11174.63    444.86 o
  -1   6  13     3145.82     2815.38    250.36 o
   0   6  13    16253.46    16308.91    463.52 o
   1   6  13      503.53      506.15    183.46 o
   2   6  13      691.88      567.80    181.09 o
   3   6  13      856.50      887.27    202.96 o
   4   6  13     2189.18     2205.87    223.06 o
   5   6  13     1854.80     1738.59    253.75 o
   6   6  13     3506.68     3421.33    280.84 o
   7   6  13     2252.06     1978.89    301.46 o
   8   6  13     3131.99     3263.25    332.65 o
   9   6  13       44.59      296.45    558.76 o
 -11   7  13      712.43      786.86    322.59 o
 -10   7  13      586.12      589.03    254.79 o
  -9   7  13      397.42      291.77    213.77 o
  -8   7  13      127.71      272.70    158.72 o
  -7   7  13    11055.39    11368.15    250.04 o
  -6   7  13       22.18       50.19     73.54 o
  -5   7  13    10536.93    11451.10    229.04 o
  -4   7  13     2000.42     1936.28    146.67 o
  -3   7  13     1226.92     1195.65    135.99 o
  -2   7  13      197.74      187.09    190.64 o
  -1   7  13     1172.80     1290.43    162.34 o
   0   7  13       38.72      100.13    243.47 o
   1   7  13    11717.62    11864.68    282.13 o
   2   7  13       73.97      177.98    202.50 o
   3   7  13    10490.44    10466.87    369.91 o
   4   7  13       97.53      154.39    268.78 o
   5   7  13     2325.52     2427.29    265.78 o
   6   7  13     1463.59     1429.58    339.73 o
   7   7  13      179.20      459.58    361.37 o
   8   7  13      308.07      206.66    317.89 o
 -10   8  13     6131.92     6909.65    289.85 o
  -9   8  13      420.60      579.68    243.96 o
  -8   8  13     4836.08     4981.87    268.44 o
  -7   8  13     3946.94     4062.05    191.94 o
  -6   8  13       21.72      144.57    149.58 o
  -5   8  13      729.79      652.33    150.99 o
  -4   8  13     1711.35     1659.26    146.44 o
  -3   8  13     5460.81     5261.14    192.81 o
  -2   8  13     8260.58     8060.31    237.27 o
  -1   8  13    14619.81    14326.49    292.34 o
   0   8  13     1748.22     1613.29    171.77 o
   1   8  13     4413.21     4552.55    290.17 o
   2   8  13       10.55       97.75    204.35 o
   3   8  13     1734.58     1570.14    286.31 o
   4   8  13     3722.90     3801.29    320.14 o
   5   8  13     2175.66     2010.67    320.02 o
   6   8  13     8231.29     7920.93    416.96 o
   7   8  13     3458.90     3503.81    298.34 o
   8   8  13     1718.73     1894.66    322.84 o
 -10   9  13       16.75       58.90    146.28 o
  -9   9  13      139.07      176.89    250.31 o
  -8   9  13     4570.95     4702.50    354.55 o
  -7   9  13       25.87       93.19    222.98 o
  -6   9  13    11794.93    12582.09    300.71 o
  -5   9  13      705.43      557.73    182.29 o
  -4   9  13     4203.01     4427.42    211.47 o
  -3   9  13     2559.35     2675.90    187.94 o
  -2   9  13       20.15      289.48    235.02 o
  -1   9  13     1014.12      685.00    253.55 o
   0   9  13     3313.20     3350.57    279.02 o
   1   9  13      247.45      273.27    221.87 o
   2   9  13     5397.14     5441.11    371.89 o
   3   9  13     2061.23     1833.40    317.60 o
   4   9  13     2853.68     2627.15    466.52 o
   5   9  13      777.14      348.24    461.88 o
   6   9  13       50.50      105.23    332.59 o
   7   9  13     1321.69     1302.11    307.52 o
   8   9  13     2328.18     2528.74    395.20 o
 -10  10  13      665.56      991.30    308.28 o
  -9  10  13    12091.36    13482.25    712.33 o
  -8  10  13      979.73     1046.94    277.17 o
  -7  10  13     1733.26     1642.31    221.82 o
  -6  10  13      432.32      310.06    198.99 o
  -5  10  13       98.12      173.88    168.70 o
  -4  10  13     1273.66     1270.04    191.51 o
  -3  10  13    10378.92    10336.22    426.25 o
  -2  10  13      884.49      870.72    255.59 o
  -1  10  13     6700.18     5750.69    320.22 o
   0  10  13     2720.85     2717.25    282.27 o
   1  10  13      574.48      350.39    249.02 o
   2  10  13       34.58       93.02    278.71 o
   3  10  13     1510.97     1289.64    248.82 o
   4  10  13      245.81      134.66    123.19 o
   5  10  13    11248.35    10703.25    369.54 o
   6  10  13     1582.58     1355.60    306.78 o
   7  10  13     4978.60     5157.88    333.77 o
  -9  11  13      145.90      450.18    338.26 o
  -8  11  13      970.90      768.44    278.99 o
  -7  11  13     2889.02     2973.60    248.78 o
  -6  11  13      494.83      546.15    245.77 o
  -5  11  13     5171.51     5688.54    253.90 o
  -4  11  13     1600.89     1511.49    219.13 o
  -3  11  13     3907.72     3983.45    278.99 o
  -2  11  13       38.11      215.50    264.60 o
  -1  11  13     1072.45      989.91    288.56 o
   0  11  13     2951.96     2762.10    290.80 o
   1  11  13     4419.71     4141.84    320.57 o
   2  11  13     1698.19     1600.54    250.81 o
   3  11  13     7743.15     7909.82    347.14 o
   4  11  13      200.84      266.32    259.13 o
   5  11  13      371.47      455.16    305.30 o
   6  11  13      596.51      788.18    319.84 o
   7  11  13     1163.47     1223.17    365.59 o
  -9  12  13      467.98      529.23    341.13 o
  -8  12  13     3705.37     4001.36    321.81 o
  -7  12  13      236.04       69.82    196.64 o
  -6  12  13       13.61       22.59    120.58 o
  -5  12  13        5.02      -13.73     76.55 o
  -4  12  13     3418.47     3323.30    229.53 o
  -3  12  13       31.84       88.64    189.41 o
  -2  12  13    11483.54    11006.39    528.97 o
  -1  12  13      300.37      234.41    342.05 o
   0  12  13     1056.40     1022.02    291.97 o
   1  12  13      382.95      389.40    286.73 o
   2  12  13        3.10      133.47    208.50 o
   3  12  13       94.99      164.53    256.25 o
   4  12  13     3599.34     3665.31    295.93 o
   5  12  13       54.45       43.56    279.00 o
   6  12  13     5761.99     5726.74    355.44 o
  -8  13  13     1115.52      675.93    320.92 o
  -7  13  13     2697.10     2817.24    322.48 o
  -6  13  13     1908.28     1736.99    255.48 o
  -5  13  13     3860.98     3609.91    250.37 o
  -4  13  13    12080.42    12105.34    432.76 o
  -3  13  13       34.58      193.28    284.38 o
  -2  13  13     1118.46      754.49    247.63 o
  -1  13  13      345.22      384.07    237.51 o
   0  13  13     2371.04     2327.49    374.22 o
   1  13  13     4429.25     4166.65    347.92 o
   2  13  13     4546.49     4796.18    357.97 o
   3  13  13     2765.97     2523.22    303.80 o
   4  13  13     4300.47     3968.56    317.29 o
   5  13  13      159.01       35.80    221.80 o
   6  13  13      180.40       66.03    301.92 o
  -7  14  13      246.97      257.92    269.36 o
  -6  14  13        2.10      222.14    207.93 o
  -5  14  13     1844.57     1988.11    253.53 o
  -4  14  13      518.37      602.06    243.67 o
  -3  14  13     6081.86     5590.50    425.02 o
  -2  14  13        0.48       99.59    701.78 o
  -1  14  13     4082.59     3909.00    521.31 o
   0  14  13     2502.90     2413.32    405.43 o
   1  14  13     1072.41     1512.01    320.37 o
   2  14  13      342.98      326.24    347.76 o
   3  14  13      885.53      663.76    367.75 o
   4  14  13       92.12      -52.91    180.21 o
   5  14  13     3289.97     3177.60    363.64 o
  -6  15  13     7412.94     7129.17    607.83 o
  -5  15  13     2911.84     2610.55    281.82 o
  -4  15  13     1251.82     1140.55    298.83 o
  -3  15  13     1525.20     1707.77    290.63 o
  -2  15  13        7.45      132.45    242.53 o
  -1  15  13      232.70       34.20    333.63 o
   0  15  13     2383.02     1938.85    345.36 o
   1  15  13     1860.02     1572.38    361.67 o
   2  15  13     7587.23     7315.59    423.79 o
   3  15  13     4236.05     3840.64    417.20 o
   4  15  13     1679.81     1193.83    420.10 o
  -5  16  13      228.24      478.61    322.99 o
  -4  16  13     3505.41     3402.38    313.54 o
  -3  16  13      459.12      248.97    285.63 o
  -2  16  13     7402.12     7261.56    595.05 o
  -1  16  13       69.69      135.16    310.98 o
   0  16  13     6193.60     5964.88    390.25 o
   1  16  13       15.78      221.04    390.24 o
   2  16  13      109.01       21.94    173.33 o
   3  16  13      987.05     1161.01    432.44 o
  -3  17  13      112.30      257.81    225.79 o
  -2  17  13        7.96      319.21    386.81 o
  -1  17  13      998.94      890.33    390.12 o
   0  17  13       65.89      190.30    372.67 o
 -10   0  14    17378.14    20280.70    562.08 o
  -8   0  14     5423.89     6244.28    346.64 o
  -6   0  14        5.42     -113.74    209.20 o
  -4   0  14    12211.52    12193.65    277.46 o
  -2   0  14    21486.67    21924.98    450.65 o
   0   0  14      675.04      596.67    252.69 o
   2   0  14     1678.89     1774.77    251.16 o
   4   0  14    22317.52    23127.42    567.13 o
   6   0  14     9782.51     9585.13    670.73 o
   8   0  14     1942.13     2191.50    583.07 o
 -11   1  14        5.51      443.61    638.86 o
 -10   1  14        8.92      324.49    278.90 o
  -9   1  14     4064.48     4201.68    234.86 o
  -8   1  14     2140.59     2210.94    206.09 o
  -7   1  14     2753.33     3060.55    196.42 o
  -6   1  14     1251.19     1532.31    171.50 o
  -5   1  14     1744.09     1839.42    140.72 o
  -4   1  14     3648.20     3814.33    150.13 o
  -3   1  14      966.46     1173.18    127.47 o
  -2   1  14      891.41      921.06    149.88 o
  -1   1  14     4642.87     4649.74    187.35 o
   0   1  14     1150.41     1126.84    154.97 o
   1   1  14     6986.21     7093.87    223.44 o
   2   1  14     8724.02     9086.80    248.48 o
   3   1  14     2179.70     2348.78    193.31 o
   4   1  14      707.20      666.49    220.36 o
   5   1  14       90.28       46.49    194.69 o
   6   1  14     1699.97     1587.14    231.51 o
   7   1  14     1556.33     1497.20    292.46 o
   8   1  14     1562.23     1625.20    429.44 o
   9   1  14     1759.41     2109.59    463.44 o
 -11   2  14     7228.96     8209.03    658.78 o
 -10   2  14       67.68      184.08    218.18 o
  -9   2  14     6385.85     7084.58    283.65 o
  -8   2  14      616.19      535.96    211.44 o
  -7   2  14        5.95       63.77    203.79 o
  -6   2  14      437.29      385.85    158.89 o
  -5   2  14     3977.34     4130.21    162.10 o
  -4   2  14     1117.98     1110.37    133.77 o
  -3   2  14    22394.22    22608.01    484.15 o
  -2   2  14     2824.02     2852.65    165.63 o
  -1   2  14     4767.88     4790.53    187.84 o
   0   2  14     2056.22     2168.57    162.45 o
   1   2  14       60.05      325.81    148.48 o
   2   2  14      303.59      414.93    164.78 o
   3   2  14     3654.06     3841.40    208.50 o
   4   2  14       12.22       60.89    172.31 o
   5   2  14     9192.83     9681.61    331.61 o
   6   2  14     1789.34     1693.47    230.52 o
   7   2  14     2639.43     2741.49    311.25 o
   8   2  14       58.15      115.88    290.02 o
   9   2  14      156.27      522.31    507.36 o
 -11   3  14     1518.83     1578.37    466.97 o
 -10   3  14      696.62      663.78    321.31 o
  -9   3  14      135.69      278.28    238.48 o
  -8   3  14     9300.21     9740.69    255.53 o
  -7   3  14       43.36       35.32     58.93 o
  -6   3  14    14198.34    15409.56    342.63 o
  -5   3  14     2505.11     2538.03    150.68 o
  -4   3  14     1350.43     1386.78    139.45 o
  -3   3  14      812.65      827.40    150.48 o
  -2   3  14      871.10      717.28    162.13 o
  -1   3  14     1653.52     1349.67    153.57 o
   0   3  14    13948.61    14031.34    273.17 o
   1   3  14     5507.09     5396.67    205.07 o
   2   3  14     9227.15     9465.63    369.61 o
   3   3  14     6244.14     6027.78    323.56 o
   4   3  14     2049.40     1999.35    210.29 o
   5   3  14      220.59       95.01    147.52 o
   6   3  14      165.00       97.62    161.37 o
   7   3  14     1506.39     1195.09    311.17 o
   8   3  14     3875.48     3743.85    425.47 o
 -11   4  14      231.61      258.58    706.55 o
 -10   4  14     3420.45     3522.90    315.22 o
  -9   4  14      176.39      186.78    285.49 o
  -8   4  14     1298.58     1340.40    180.21 o
  -7   4  14      115.57      283.62    131.80 o
  -6   4  14     3719.22     3710.72    153.23 o
  -5   4  14     1279.57     1290.46    142.89 o
  -4   4  14     7735.25     7818.34    193.32 o
  -3   4  14     2363.82     2081.65    181.53 o
  -2   4  14    11328.63    10998.80    283.01 o
  -1   4  14     8270.46     8111.67    253.09 o
   0   4  14      691.46     1217.03    209.65 o
   1   4  14      686.79      793.52    194.49 o
   2   4  14      544.59      638.90    174.84 o
   3   4  14     1072.88     1107.18    198.42 o
   4   4  14     5029.70     4897.69    226.67 o
   5   4  14     2132.13     1903.63    222.93 o
   6   4  14     6231.85     5725.64    254.18 o
   7   4  14      659.42      558.75    314.61 o
   8   4  14     1294.57      968.66    412.41 o
 -11   5  14        9.81      312.62    362.11 o
 -10   5  14        6.92      -73.48    404.28 o
  -9   5  14     1226.77     1107.38    232.37 o
  -8   5  14      108.12      166.66     79.35 o
  -7   5  14    18360.74    19846.64    274.56 o
  -6   5  14     1056.49     1131.56    147.06 o
  -5   5  14    12822.09    13809.05    222.64 o
  -4   5  14      805.45      982.26    161.13 o
  -3   5  14      516.28      483.11    189.53 o
  -2   5  14       16.18       34.69    251.91 o
  -1   5  14     3278.06     3437.79    197.87 o
   0   5  14      173.53      293.47    174.35 o
   1   5  14    20853.34    21725.61    382.16 o
   2   5  14     2149.22     2311.88    210.08 o
   3   5  14     7310.48     7598.60    289.62 o
   4   5  14      117.06      136.33    275.17 o
   5   5  14      882.41      915.73    276.35 o
   6   5  14       59.52       48.30    185.74 o
   7   5  14     2112.14     1970.46    326.69 o
   8   5  14      407.90      637.18    347.48 o
 -10   6  14      754.38      764.03    263.58 o
  -9   6  14     1034.63      928.29    226.77 o
  -8   6  14      430.20      397.12    190.77 o
  -7   6  14      367.78      528.12    142.55 o
  -6   6  14     1830.81     1803.80    151.24 o
  -5   6  14     5724.68     5815.74    191.97 o
  -4   6  14     2750.98     2623.19    172.43 o
  -3   6  14     8812.34     8783.64    263.74 o
  -2   6  14     3995.11     3796.15    207.34 o
  -1   6  14    18516.03    18188.33    574.66 o
   0   6  14     1646.90     1724.02    182.06 o
   1   6  14     1755.02     1803.44    191.90 o
   2   6  14      705.42      559.02    208.11 o
   3   6  14     1804.36     1833.80    231.94 o
   4   6  14     2933.87     2725.20    255.91 o
   5   6  14     3501.60     3533.12    266.19 o
   6   6  14     3539.22     3436.86    306.77 o
   7   6  14     2247.96     2120.34    334.08 o
   8   6  14       25.27       97.05    250.91 o
 -10   7  14      259.74      288.23    213.12 o
  -9   7  14       11.36      119.29    167.01 o
  -8   7  14     8683.12     8874.25    244.24 o
  -7   7  14      361.61      497.63    162.25 o
  -6   7  14    20645.61    22526.52    506.62 o
  -5   7  14      445.85      321.98    158.30 o
  -4   7  14      552.52      630.71    159.35 o
  -3   7  14      830.20      932.51    173.96 o
  -2   7  14      277.98      327.84    160.32 o
  -1   7  14      251.76      153.34    184.25 o
   0   7  14    14497.28    14653.39    428.36 o
   1   7  14        2.88       21.68    236.86 o
   2   7  14     8239.98     9073.80    286.20 o
   3   7  14      938.55      862.38    221.03 o
   4   7  14     1916.74     1989.79    323.48 o
   5   7  14       51.96      170.03    229.68 o
   6   7  14       76.16      197.97    456.44 o
   7   7  14       60.30      176.49    766.75 o
   8   7  14     3826.53     4298.50    433.94 o
 -10   8  14      201.79      377.29    227.24 o
  -9   8  14     2748.64     2770.94    260.02 o
  -8   8  14     2137.00     2022.10    241.11 o
  -7   8  14       79.09      192.98    219.01 o
  -6   8  14      418.10      368.85    163.83 o
  -5   8  14     1678.40     1492.57    161.74 o
  -4   8  14     3047.81     2886.82    175.57 o
  -3   8  14     7455.38     7333.34    374.21 o
  -2   8  14     6903.92     6704.07    331.96 o
  -1   8  14     1675.28     1495.88    250.50 o
   0   8  14     6606.56     6425.24    687.00 o
   1   8  14      140.51      309.57    213.09 o
   2   8  14      273.20      408.55    331.70 o
   3   8  14     3913.61     3767.51    321.52 o
   4   8  14     2312.38     1618.04    347.24 o
   5   8  14     7214.51     6642.46    408.83 o
   6   8  14     5602.05     5766.41    926.41 o
   7   8  14     2134.55     2213.55    421.80 o
  -9   9  14     2903.81     3051.48    304.35 o
  -8   9  14       21.89      114.09    174.17 o
  -7   9  14     7039.65     8014.30    273.26 o
  -6   9  14       79.61       35.65     58.65 o
  -5   9  14     5015.28     5472.96    239.55 o
  -4   9  14     1332.87     1433.35    219.91 o
  -3   9  14      124.58      386.12    221.70 o
  -2   9  14      317.29      245.45    245.94 o
  -1   9  14     5316.77     5324.15    329.48 o
   0   9  14      520.49      332.87    287.40 o
   1   9  14     8509.17     9242.97    390.30 o
   2   9  14     1920.53     1553.95    319.85 o
   3   9  14     4092.48     3965.20    508.36 o
   4   9  14       80.77      191.97    278.50 o
   5   9  14        1.80      206.77    401.71 o
   6   9  14      956.16      930.53    296.91 o
   7   9  14     1249.54     1574.95    329.78 o
  -9  10  14      645.03      631.45    326.54 o
  -8  10  14     3361.01     4234.15    311.00 o
  -7  10  14       50.30      157.39    192.66 o
  -6  10  14        6.13       13.52    180.31 o
  -5  10  14       26.92       -4.47     36.57 o
  -4  10  14     8677.62     8534.08    304.76 o
  -3  10  14     1342.83     1212.87    212.32 o
  -2  10  14     8148.67     7211.49    354.54 o
  -1  10  14     1934.76     1714.30    381.85 o
   0  10  14      473.52      593.06    267.68 o
   1  10  14       80.79        0.84     46.15 o
   2  10  14     1024.26     1113.21    297.81 o
   3  10  14      171.96      491.72    337.97 o
   4  10  14     9382.31     9986.65    552.87 o
   5  10  14     1220.96      839.19    303.49 o
   6  10  14     4281.06     4134.30    341.00 o
  -8  11  14     2029.68     1646.38    310.38 o
  -7  11  14      155.47      117.56    161.46 o
  -6  11  14     2448.91     2557.41    245.97 o
  -5  11  14      404.45      387.14    250.37 o
  -4  11  14     3228.18     3406.41    257.03 o
  -3  11  14       32.07       15.24     23.47 o
  -2  11  14      379.01       -4.03    451.31 o
  -1  11  14      407.14      317.94    367.86 o
   0  11  14     2684.91     2840.69    305.97 o
   1  11  14     1223.98     1110.81    325.10 o
   2  11  14     8598.32     8246.59    318.80 o
   3  11  14      491.07      441.25    267.37 o
   4  11  14     1463.30     1319.41    299.40 o
   5  11  14      409.61      524.36    293.74 o
   6  11  14      958.05      803.57    348.78 o
  -8  12  14        1.03      224.63    282.89 o
  -7  12  14       62.85       58.81    172.31 o
  -6  12  14       78.32      214.41    307.91 o
  -5  12  14     2773.06     2683.01    260.70 o
  -4  12  14       81.08      182.48    228.73 o
  -3  12  14     9782.29    10404.53    591.57 o
  -2  12  14      400.26      389.71    266.59 o
  -1  12  14     1455.58     1290.79    306.64 o
   0  12  14      669.75      407.73    329.60 o
   1  12  14       61.59       93.02    329.96 o
   2  12  14        4.77       40.57    273.16 o
   3  12  14     4023.61     3546.76    296.94 o
   4  12  14       24.94        1.84     43.48 o
   5  12  14     5916.91     5929.93    355.95 o
  -7  13  14     1007.03      936.17    323.54 o
  -6  13  14     3096.21     3259.78    286.34 o
  -5  13  14     3685.28     4105.52    282.84 o
  -4  13  14      382.47      395.20    307.14 o
  -3  13  14     2243.51     2169.56    265.83 o
  -2  13  14      755.27      457.78    279.17 o
  -1  13  14     1338.92     1263.62    316.00 o
   0  13  14     3821.18     3705.68    338.26 o
   1  13  14     6083.90     5821.49    383.21 o
   2  13  14     2676.61     2418.03    362.46 o
   3  13  14     7816.84     8157.03    736.81 o
   4  13  14      341.33      435.68    331.48 o
   5  13  14        1.60      -19.10    322.33 o
  -6  14  14     1009.45     1188.47    298.37 o
  -5  14  14      378.61      366.67    288.39 o
  -4  14  14     3922.67     4140.38    302.81 o
  -3  14  14        0.58      -39.56    256.89 o
  -2  14  14     4104.56     4127.51    365.33 o
  -1  14  14     1515.15     1345.23    368.56 o
   0  14  14     1151.90     1619.25    359.23 o
   1  14  14      159.98      307.24    431.79 o
   2  14  14      141.10       46.17    181.40 o
   3  14  14       48.72      130.17    333.10 o
   4  14  14     2538.95     2607.38    431.18 o
  -5  15  14     4379.26     4511.16    319.39 o
  -4  15  14     1656.02     1770.37    302.18 o
  -3  15  14       30.41        9.92    242.18 o
  -2  15  14      229.99      108.05    196.10 o
  -1  15  14     1860.62     1695.03    362.63 o
   0  15  14      909.60      776.75    349.07 o
   1  15  14     7181.45     7187.55    427.74 o
   2  15  14     2768.58     3086.01    414.15 o
  -3  16  14     3680.22     3973.56    319.32 o
  -2  16  14      134.39       18.54    663.67 o
  -1  16  14     6692.72     6616.86    427.14 o
   0  16  14       99.84       96.75    316.98 o
  -9   0  15     1558.94     1853.11    335.25 o
  -7   0  15      672.58      519.32    290.10 o
  -5   0  15     5517.89     5793.11    281.02 o
  -3   0  15    19911.76    20812.16    460.21 o
  -1   0  15     2063.38     1798.40    237.56 o
   1   0  15      101.51      174.63    257.81 o
   3   0  15    11358.04    11905.25    430.27 o
   5   0  15     8833.64     8392.99    529.94 o
   7   0  15     3381.92     3144.47    637.53 o
 -10   1  15     1744.55     1870.13    269.91 o
  -9   1  15     1409.50     1189.60    251.07 o
  -8   1  15     6544.11     7083.19    257.29 o
  -7   1  15       70.04      -20.65     80.64 o
  -6   1  15      685.13      539.49    187.19 o
  -5   1  15     2684.67     2790.70    160.80 o
  -4   1  15      207.82      388.48    172.46 o
  -3   1  15      694.49      815.32    154.20 o
  -2   1  15     3196.77     3328.25    181.87 o
  -1   1  15     2366.16     2189.46    169.18 o
   0   1  15     4895.91     5197.36    206.29 o
   1   1  15     4849.95     5073.85    215.54 o
   2   1  15     3854.29     4261.27    214.48 o
   3   1  15     2434.32     2445.69    213.94 o
   4   1  15       94.56      344.39    258.18 o
   5   1  15      666.54      585.43    239.75 o
   6   1  15      725.75      738.87    258.79 o
   7   1  15     1704.13     2048.72    329.40 o
   8   1  15     2083.79     2146.86    443.47 o
 -10   2  15     7905.21     8778.18    364.87 o
  -9   2  15     1418.81     1228.29    225.58 o
  -8   2  15      748.83      716.56    214.77 o
  -7   2  15       33.06       76.50    184.11 o
  -6   2  15     1969.10     2041.31    166.86 o
  -5   2  15      634.48      518.69    159.06 o
  -4   2  15    15942.95    17002.14    348.88 o
  -3   2  15      987.37     1158.71    186.83 o
  -2   2  15     7722.96     8188.69    291.65 o
  -1   2  15     2540.22     2477.97    173.62 o
   0   2  15       88.06      230.29    153.47 o
   1   2  15        5.66       44.53     63.20 o
   2   2  15     5418.79     5488.03    276.82 o
   3   2  15       26.86      118.82    144.89 o
   4   2  15    10656.30    10553.43    299.74 o
   5   2  15      511.37      577.68    258.02 o
   6   2  15     3563.64     3562.19    256.58 o
   7   2  15       43.72      152.02    267.03 o
   8   2  15      405.06      372.63    547.72 o
 -10   3  15       90.50       -7.21     40.25 o
  -9   3  15     3595.80     3854.04    241.00 o
  -8   3  15      767.15      672.80    225.41 o
  -7   3  15    12580.00    13982.56    307.86 o
  -6   3  15     1020.45     1090.67    165.64 o
  -5   3  15     3645.13     3887.97    194.00 o
  -4   3  15     1824.86     1861.81    201.36 o
  -3   3  15       96.85      124.13    223.15 o
  -2   3  15      554.43      452.21    186.13 o
  -1   3  15     6447.46     6687.83    251.19 o
   0   3  15     3034.79     2908.38    182.34 o
   1   3  15     8236.80     8364.58    440.06 o
   2   3  15     7300.06     7486.95    249.47 o
   3   3  15     1840.80     1731.91    201.58 o
   4   3  15       99.06        2.57    218.33 o
   5   3  15       20.74       93.01    352.11 o
   6   3  15      644.67      497.00    244.74 o
   7   3  15     3117.91     2672.69    336.33 o
   8   3  15     1776.72     1926.53    477.45 o
 -10   4  15      136.73      203.75    313.56 o
  -9   4  15     1053.58     1116.30    251.21 o
  -8   4  15       15.72       73.63    144.03 o
  -7   4  15      322.60      435.50    156.00 o
  -6   4  15     1357.17     1394.32    168.27 o
  -5   4  15    11927.03    12379.28    270.82 o
  -4   4  15      189.55      168.08    199.04 o
  -3   4  15     9232.01     9608.92    282.42 o
  -2   4  15     3468.57     3284.28    212.09 o
  -1   4  15     4527.19     4602.00    228.67 o
   0   4  15     1178.30     1413.61    193.51 o
   1   4  15      386.49      788.77    198.97 o
   2   4  15      303.72      295.85    197.86 o
   3   4  15     3111.99     3364.64    216.48 o
   4   4  15      272.48      125.86    132.58 o
   5   4  15     3790.15     3604.51    297.31 o
   6   4  15     1729.03     1507.13    323.55 o
   7   4  15      643.12      873.52    354.72 o
 -10   5  15      409.22      267.33    388.84 o
  -9   5  15      176.74      202.37    251.75 o
  -8   5  15    12670.27    13752.52    281.24 o
  -7   5  15      231.96      243.05    162.51 o
  -6   5  15    15376.06    17313.29    330.52 o
  -5   5  15      536.72      534.02    184.08 o
  -4   5  15     2852.79     2930.29    208.25 o
  -3   5  15       49.95       53.76    232.91 o
  -2   5  15     1380.28     1159.59    198.64 o
  -1   5  15        5.70       67.84    106.65 o
   0   5  15    22784.21    23420.23    634.50 o
   1   5  15      803.22      849.27    197.88 o
   2   5  15     6743.35     6776.64    276.76 o
   3   5  15      328.71      316.65    240.86 o
   4   5  15      793.98      924.42    256.84 o
   5   5  15       60.50      113.34    491.97 o
   6   5  15     2339.83     2284.51    326.98 o
   7   5  15      145.86       69.91    288.40 o
 -10   6  15     1130.32     1149.41    328.15 o
  -9   6  15      255.26      278.23    281.58 o
  -8   6  15      208.32      514.26    166.63 o
  -7   6  15      417.63      663.94    165.83 o
  -6   6  15     2489.05     2550.97    163.61 o
  -5   6  15     2362.81     2320.96    205.81 o
  -4   6  15     3656.39     3813.51    221.27 o
  -3   6  15     2012.64     1756.12    193.08 o
  -2   6  15     7692.61     7803.49    263.96 o
  -1   6  15      984.71     1219.18    283.14 o
   0   6  15     2806.61     2806.59    205.41 o
   1   6  15      338.20      412.27    198.42 o
   2   6  15     1267.18     1305.13    235.79 o
   3   6  15     1420.07     1330.54    244.32 o
   4   6  15     3301.29     3327.58    277.23 o
   5   6  15     2691.94     2657.03    301.59 o
   6   6  15     4574.57     4683.54    393.97 o
   7   6  15       66.72       95.05    406.04 o
  -9   7  15     3464.78     3506.05    262.65 o
  -8   7  15      151.08      407.48    181.58 o
  -7   7  15    16506.88    17741.95    588.73 o
  -6   7  15        2.80      178.87    179.61 o
  -5   7  15     4595.08     4996.55    212.86 o
  -4   7  15       64.01       95.41    155.48 o
  -3   7  15       44.21      154.62    165.91 o
  -2   7  15      171.89      204.06    283.53 o
  -1   7  15    13477.91    13717.07    559.96 o
   0   7  15       55.31       66.64    160.86 o
   1   7  15     8686.96     9822.85    633.21 o
   2   7  15     1004.90     1036.27    359.61 o
   3   7  15     1204.74     1173.42    314.84 o
   4   7  15       17.25      304.24    273.99 o
   5   7  15      244.07      572.42    347.95 o
   6   7  15      135.15       58.74    181.96 o
   7   7  15     2787.79     2722.32    444.62 o
  -9   8  15     1414.01     1326.31    278.68 o
  -8   8  15      175.04      376.01    225.94 o
  -7   8  15        0.77       40.07     87.23 o
  -6   8  15     1795.53     1671.42    245.10 o
  -5   8  15     2652.17     2268.27    235.86 o
  -4   8  15     6213.80     6554.03    355.95 o
  -3   8  15     5051.17     5325.76    338.70 o
  -2   8  15     3544.72     2925.37    340.35 o
  -1   8  15     8517.52     7805.94    378.61 o
   0   8  15        2.34       75.80    223.95 o
   1   8  15      267.75      225.65    275.40 o
   2   8  15     2823.46     2954.43    313.82 o
   3   8  15      692.73      719.20    318.07 o
   4   8  15     5612.63     5233.46    386.88 o
   5   8  15     4874.37     5349.95    483.46 o
   6   8  15     1308.34     1207.55    406.37 o
  -8   9  15     5959.93     6019.12    325.51 o
  -7   9  15      338.42      281.23    195.78 o
  -6   9  15     4085.38     4638.71    278.25 o
  -5   9  15      137.67      326.70    252.47 o
  -4   9  15        4.80      285.97    295.60 o
  -3   9  15      527.82      455.47    276.41 o
  -2   9  15     2484.10     2355.69    289.06 o
  -1   9  15       23.62       92.32    204.45 o
   0   9  15     6286.63     6669.24    452.25 o
   1   9  15      762.64      681.52    270.97 o
   2   9  15     4127.86     4446.91    348.20 o
   3   9  15     1321.84      781.98    366.48 o
   4   9  15      178.69      661.61    334.89 o
   5   9  15      474.34      440.82    420.73 o
   6   9  15      838.97      669.09    345.31 o
  -8  10  15      237.08       71.96    142.61 o
  -7  10  15      361.86      347.38    212.75 o
  -6  10  15      117.52       18.69    239.27 o
  -5  10  15     4315.14     4543.90    287.58 o
  -4  10  15      309.21      364.68    263.81 o
  -3  10  15    10630.18     9990.51    419.96 o
  -2  10  15      872.18      671.21    269.69 o
  -1  10  15      443.26      540.67    284.42 o
   0  10  15      925.29      868.66    288.19 o
   1  10  15      653.24      769.55    315.95 o
   2  10  15      203.26      301.44    308.38 o
   3  10  15    10384.76    10306.63    563.15 o
   4  10  15      944.56      929.79    324.69 o
   5  10  15     4597.75     5086.79    337.39 o
  -7  11  15      924.05     1155.20    268.90 o
  -6  11  15       30.45       11.35    168.11 o
  -5  11  15     1710.26     1747.84    274.43 o
  -4  11  15      119.66      195.78    157.97 o
  -3  11  15      878.52      628.73    302.69 o
  -2  11  15     1227.69     1061.82    323.50 o
  -1  11  15     3382.64     3045.87    323.26 o
   0  11  15      740.79      832.00    333.33 o
   1  11  15     6816.15     7192.96    400.90 o
   2  11  15      609.97      677.23    322.15 o
   3  11  15     4110.68     3346.62    307.74 o
   4  11  15      157.05      365.01    303.37 o
   5  11  15      408.32      393.61    388.34 o
  -7  12  15        7.31       44.37    168.17 o
  -6  12  15      845.34     1017.98    279.90 o
  -5  12  15        6.38       72.66    286.79 o
  -4  12  15    10222.18    10669.65    360.38 o
  -3  12  15      393.89      485.21    437.46 o
  -2  12  15     4723.37     4319.18    352.48 o
  -1  12  15      444.64       94.75    454.37 o
   0  12  15      126.75       10.59    170.67 o
   1  12  15       11.51      233.95    293.67 o
   2  12  15     3152.47     2975.20    571.45 o
   3  12  15      320.73      519.70    339.50 o
   4  12  15     6267.25     6082.98    355.40 o
  -6  13  15     1049.34     1264.85    307.61 o
  -5  13  15     1589.10     1807.87    318.16 o
  -4  13  15      955.25      773.75    298.59 o
  -3  13  15      149.65      159.98    361.87 o
  -2  13  15      860.49      819.66    343.94 o
  -1  13  15     1145.58      860.61    345.83 o
   0  13  15     3470.16     3244.17    376.89 o
   1  13  15     1786.83     1714.26    375.49 o
   2  13  15     7001.89     6586.43    425.17 o
   3  13  15        8.86      305.30    398.57 o
  -4  14  15       48.26       -5.36    130.70 o
  -3  14  15     4552.93     4727.76    488.11 o
  -2  14  15      201.22      258.71    363.52 o
  -1  14  15     1477.90     1534.02    472.83 o
   0  14  15      356.20      116.95    446.92 o
   1  14  15      100.66      328.12    351.34 o
   2  14  15       11.67       89.37    425.02 o
  -2  15  15     1529.67     1501.95    382.47 o
  -1  15  15     1349.47      916.60    405.48 o
 -10   0  16     3111.80     3749.34    397.15 o
  -8   0  16       97.51       89.54    296.85 o
  -6   0  16     1619.26     1727.30    397.79 o
  -4   0  16    15364.35    16979.37    447.60 o
  -2   0  16     4030.14     3863.33    282.51 o
   0   0  16       47.61       12.35     92.64 o
   2   0  16     9574.64    10091.86    620.26 o
   4   0  16     9892.02     9961.74    433.16 o
   6   0  16     3087.84     3082.24    396.80 o
 -10   1  16     2821.25     2986.61    283.28 o
  -9   1  16     2322.32     2140.88    261.83 o
  -8   1  16      603.60      645.25    240.03 o
  -7   1  16     1910.66     1983.86    212.69 o
  -6   1  16      520.03      473.10    281.99 o
  -5   1  16       11.95      219.33    183.24 o
  -4   1  16      466.24      578.03    195.11 o
  -3   1  16     2524.32     2461.70    182.61 o
  -2   1  16     2317.32     2240.35    181.51 o
  -1   1  16     3219.89     3480.97    197.48 o
   0   1  16     2334.40     2272.66    186.07 o
   1   1  16     3221.32     3058.62    208.46 o
   2   1  16     4600.27     4990.08    236.51 o
   3   1  16      211.60      479.27    239.15 o
   4   1  16      121.09       31.86     93.21 o
   5   1  16      287.12      392.29    247.98 o
   6   1  16      430.00      543.87    276.50 o
   7   1  16     2142.13     2051.69    459.25 o
 -10   2  16      471.28      391.73    288.71 o
  -9   2  16      853.56      853.49    249.07 o
  -8   2  16      508.61      351.20    229.83 o
  -7   2  16       96.97      172.99    164.19 o
  -6   2  16      301.55      431.22    229.17 o
  -5   2  16     9395.94    10179.04    331.49 o
  -4   2  16       75.40      180.38    191.33 o
  -3   2  16     7292.38     8394.66    280.94 o
  -2   2  16     2628.19     2878.14    217.98 o
  -1   2  16      208.84      306.84    191.25 o
   0   2  16        3.84       -8.91    149.61 o
   1   2  16     2108.75     2478.91    205.94 o
   2   2  16       17.32      108.08     95.83 o
   3   2  16    10789.08    11599.33    315.30 o
   4   2  16      290.20      434.52    253.99 o
   5   2  16     4690.23     4613.81    272.67 o
   6   2  16      714.65      567.04    301.17 o
   7   2  16      788.92      883.56    366.50 o
  -9   3  16      263.74      310.37    232.63 o
  -8   3  16     7335.04     8601.78    282.20 o
  -7   3  16      910.12      977.91    227.09 o
  -6   3  16     3960.20     4178.74    211.64 o
  -5   3  16      789.20      778.38    228.85 o
  -4   3  16      184.57      224.48    180.92 o
  -3   3  16     1327.26     1121.76    209.45 o
  -2   3  16     5086.64     4876.12    241.78 o
  -1   3  16     1436.99     1334.71    212.29 o
   0   3  16    10862.45    10869.91    276.18 o
   1   3  16     5242.00     5420.06    325.30 o
   2   3  16      425.66      554.05    208.12 o
   3   3  16      372.31      500.86    217.61 o
   4   3  16       26.88       75.12     84.42 o
   5   3  16      124.62      346.53    245.86 o
   6   3  16     4043.21     3913.97    341.07 o
   7   3  16     1058.98     1031.78    364.49 o
  -9   4  16      500.64      838.62    257.41 o
  -8   4  16      374.45      574.72    231.02 o
  -7   4  16     2893.15     3043.61    217.79 o
  -6   4  16     5021.67     5164.95    223.76 o
  -5   4  16      124.81      311.96    164.12 o
  -4   4  16     6318.09     6875.78    366.85 o
  -3   4  16     1204.93     1154.53    215.64 o
  -2   4  16     3186.22     3173.07    240.44 o
  -1   4  16      283.38      386.17    163.50 o
   0   4  16     1214.95     1353.77    215.87 o
   1   4  16       41.59       20.08    236.15 o
   2   4  16     3184.02     3322.44    254.88 o
   3   4  16       86.35      220.75    281.73 o
   4   4  16     4175.44     4272.47    303.10 o
   5   4  16     1003.02      888.73    321.97 o
   6   4  16     1099.28     1444.37    353.25 o
   7   4  16       12.19      139.43   1017.95 o
  -9   5  16     5157.31     5888.47    343.14 o
  -8   5  16       40.68      228.47    198.88 o
  -7   5  16    13582.96    15329.01    323.48 o
  -6   5  16      537.29      517.22    209.26 o
  -5   5  16     2861.79     2741.34    234.46 o
  -4   5  16       37.78       66.45    194.28 o
  -3   5  16      167.11      129.03    174.38 o
  -2   5  16        5.10       44.41    214.15 o
  -1   5  16    13882.13    14256.77    375.68 o
   0   5  16       39.19       51.53    283.83 o
   1   5  16     5391.44     5276.18    405.71 o
   2   5  16      199.01      302.16    218.88 o
   3   5  16      885.35      795.35    264.80 o
   4   5  16        0.09       14.93    238.65 o
   5   5  16     2874.82     2974.51    319.02 o
   6   5  16       18.83      166.55    245.76 o
  -9   6  16      695.24      850.64    310.64 o
  -8   6  16      348.66      557.56    186.65 o
  -7   6  16     2994.65     2944.76    196.29 o
  -6   6  16     3174.43     3234.08    372.84 o
  -5   6  16     3451.68     3489.50    228.17 o
  -4   6  16     1037.22      954.43    232.61 o
  -3   6  16     3353.86     3461.58    232.54 o
  -2   6  16      972.87      948.74    224.52 o
  -1   6  16     1106.77     1297.64    227.80 o
   0   6  16      191.08      246.29    169.35 o
   1   6  16      173.57      334.90    236.42 o
   2   6  16     1117.11     1486.73    252.93 o
   3   6  16     1716.58     1526.30    265.16 o
   4   6  16     1437.81     1284.19    377.02 o
   5   6  16     3429.83     3467.35    400.29 o
   6   6  16      382.22      853.24    435.86 o
  -8   7  16     9193.40    10477.09    283.46 o
  -7   7  16       91.30       96.70    162.94 o
  -6   7  16     5307.10     5774.60    320.02 o
  -5   7  16        9.97      202.48    227.63 o
  -4   7  16       11.61      170.34    161.79 o
  -3   7  16      989.78      888.93    221.36 o
  -2   7  16     5083.53     5033.90    348.06 o
  -1   7  16      346.09      347.42    305.13 o
   0   7  16    15803.23    16724.81   1050.92 o
   1   7  16      405.90      194.54    220.08 o
   2   7  16      855.87      973.68    371.21 o
   3   7  16       20.45      288.55    334.16 o
   4   7  16       48.58      171.69    387.63 o
   5   7  16      276.13      225.70    593.26 o
   6   7  16     5203.41     5563.86    437.65 o
  -8   8  16      200.93      350.69    340.50 o
  -7   8  16      385.26      381.19    278.20 o
  -6   8  16     1462.06     1325.91    269.90 o
  -5   8  16     5649.41     6240.73    363.42 o
  -4   8  16     1060.18      913.56    351.47 o
  -3   8  16     3742.33     3105.54    428.34 o
  -2   8  16     4762.94     4297.80    593.03 o
  -1   8  16       23.24       21.81    140.08 o
   0   8  16      275.22       39.61    109.69 o
   1   8  16     2036.01     2246.88    342.61 o
   2   8  16      119.25      237.68    303.87 o
   3   8  16     6630.10     6501.71    419.29 o
   4   8  16     3205.61     3379.76    441.29 o
   5   8  16     1740.85     1500.92    440.37 o
  -7   9  16     2874.62     3058.78    296.46 o
  -6   9  16       36.49       96.71    279.77 o
  -5   9  16      183.88      410.32    375.15 o
  -4   9  16     1429.19     1290.95    325.62 o
  -3   9  16     4140.74     3778.68    346.65 o
  -2   9  16      911.87      797.15    353.86 o
  -1   9  16     4860.55     5071.65    363.04 o
   0   9  16      162.14      357.06    361.57 o
   1   9  16     3145.70     3480.83    586.06 o
   2   9  16     1042.83      790.41    367.06 o
   3   9  16      471.69      875.17    427.61 o
   4   9  16      116.35      221.19    299.81 o
   5   9  16      900.17      931.73    416.18 o
  -7  10  16      302.05      234.39    264.99 o
  -6  10  16     1439.42     1676.25    290.94 o
  -5  10  16      424.29      423.08    269.34 o
  -4  10  16    13883.00    14239.81    950.31 o
  -3  10  16     1881.10     1608.44    338.96 o
  -2  10  16     2440.77     2440.05    325.96 o
  -1  10  16       59.17       79.39    282.20 o
   0  10  16        1.56      210.27    364.83 o
   1  10  16       15.41      187.51    356.65 o
   2  10  16     8994.44     9254.36    456.54 o
   3  10  16      745.81      656.26    384.45 o
   4  10  16     5866.28     5815.91    342.12 o
  -6  11  16      912.58     1039.04    296.09 o
  -5  11  16      192.29      242.18    227.90 o
  -4  11  16      407.42      519.90    331.57 o
  -3  11  16     1351.39     1262.92    358.19 o
  -2  11  16     3121.14     3429.58    363.70 o
  -1  11  16      252.71      -14.67    398.96 o
   0  11  16     3980.84     3814.78    382.60 o
   1  11  16      819.61     1082.98    357.10 o
   2  11  16     5271.22     5419.34    422.86 o
   3  11  16        9.23       34.67    233.31 o
  -5  12  16     7715.88     7820.24    571.93 o
  -4  12  16      369.45      276.63    762.71 o
  -3  12  16     5144.25     4519.14    388.24 o
  -2  12  16        2.32      -58.73    192.08 o
  -1  12  16      314.60      252.90    403.92 o
   0  12  16       14.32      257.49    570.67 o
   1  12  16     1495.32     1045.16    404.07 o
   2  12  16       47.74      343.15    279.97 o
  -4  13  16        4.37      203.40    463.23 o
  -3  13  16     1067.56     1143.14    401.12 o
  -2  13  16     1904.88     1492.64    403.41 o
  -1  13  16     1899.74     1806.85    523.30 o
   0  13  16     2102.50     2421.60    400.17 o
   1  13  16     5892.52     6219.77    438.88 o
  -9   0  17        5.57      157.12    333.18 o
  -7   0  17      700.40      723.86    442.28 o
  -5   0  17    12621.70    14455.93    615.61 o
  -3   0  17     5133.88     5295.18    442.62 o
  -1   0  17     1117.43     1280.26    292.07 o
   1   0  17     7459.25     7541.00    566.47 o
   3   0  17    13481.64    14211.27    794.59 o
   5   0  17     4048.77     4041.92    420.51 o
  -9   1  17     1446.31     1485.47    278.97 o
  -8   1  17     2599.40     3175.77    345.05 o
  -7   1  17      964.29      891.45    322.84 o
  -6   1  17       69.14      348.41    288.30 o
  -5   1  17     1111.13      905.46    292.73 o
  -4   1  17     1498.28     1363.91    221.68 o
  -3   1  17     6427.89     6741.92    277.38 o
  -2   1  17     4697.76     4428.47    221.47 o
  -1   1  17     1981.36     1952.02    215.05 o
   0   1  17     3313.91     3738.35    220.91 o
   1   1  17     2709.62     2939.30    223.05 o
   2   1  17      498.05      817.68    216.29 o
   3   1  17       16.54       12.72    265.50 o
   4   1  17      281.28      119.82    195.49 o
   5   1  17       97.71      151.51    297.19 o
   6   1  17     1420.52     1411.82    313.31 o
  -9   2  17      856.16      956.18    310.41 o
  -8   2  17      106.89      275.98    336.04 o
  -7   2  17      517.77      599.40    311.83 o
  -6   2  17     6677.13     7185.75    668.74 o
  -5   2  17       14.71      189.84    290.18 o
  -4   2  17     7581.01     8326.89    298.83 o
  -3   2  17     2002.75     1949.17    222.64 o
  -2   2  17     1534.88     1486.19    231.21 o
  -1   2  17       44.22      156.40    185.98 o
   0   2  17     1091.69     1235.40    220.40 o
   1   2  17       10.89       81.85    231.31 o
   2   2  17    11788.34    12703.68    329.48 o
   3   2  17      425.85      542.52    232.64 o
   4   2  17     4919.23     4642.73    359.26 o
   5   2  17      656.52      653.42    291.82 o
   6   2  17     1209.43     1404.37    374.12 o
  -8   3  17      562.75      728.37    325.66 o
  -7   3  17     2323.82     2270.89    323.84 o
  -6   3  17      960.45      964.90    240.78 o
  -5   3  17      229.69      489.06    260.65 o
  -4   3  17     1215.06     1324.64    234.92 o
  -3   3  17     1878.33     1811.61    226.36 o
  -2   3  17     1156.97     1185.44    234.11 o
  -1   3  17     8160.82     8765.58    579.68 o
   0   3  17     3518.53     3525.35    252.52 o
   1   3  17     3236.73     3311.80    254.29 o
   2   3  17      875.65     1036.13    232.10 o
   3   3  17        2.11      310.72    197.10 o
   4   3  17       27.14       86.02     83.72 o
   5   3  17     3184.77     3135.42    297.74 o
   6   3  17      157.79      288.70    411.84 o
  -8   4  17      857.50     1363.75    344.13 o
  -7   4  17     4716.52     5200.29    514.93 o
  -6   4  17     1360.88     1281.06    261.41 o
  -5   4  17     5887.46     6452.06    333.03 o
  -4   4  17      626.05      669.10    250.32 o
  -3   4  17     1194.61     1194.02    236.32 o
  -2   4  17      663.56      760.56    233.02 o
  -1   4  17       68.75      291.13    193.26 o
   0   4  17     1184.06      925.90    244.24 o
   1   4  17     4104.77     4705.47    275.32 o
   2   4  17       17.57       66.67    163.78 o
   3   4  17     3755.76     4606.33    310.51 o
   4   4  17     1329.32     1718.55    335.80 o
   5   4  17     1070.45     1212.31    346.78 o
  -8   5  17     8874.56    10067.29    349.29 o
  -7   5  17      106.44      135.74    178.67 o
  -6   5  17     2122.50     2384.88    249.81 o
  -5   5  17        0.34     -101.36    286.66 o
  -4   5  17       27.15      131.08    128.14 o
  -3   5  17      108.29       79.69    219.78 o
  -2   5  17    11511.56    12094.18    338.66 o
  -1   5  17      281.32      245.84    230.98 o
   0   5  17     5193.23     5622.01    543.58 o
   1   5  17      398.69      397.87    238.23 o
   2   5  17      342.85      462.64    285.79 o
   3   5  17        1.59      233.55    410.42 o
   4   5  17     1960.73     1892.15    332.75 o
   5   5  17       49.99      124.56    246.91 o
  -8   6  17     1173.09     1431.31    251.06 o
  -7   6  17     2507.23     2615.02    278.31 o
  -6   6  17     3019.24     3208.05    291.18 o
  -5   6  17     1610.62     1767.90    250.01 o
  -4   6  17     2348.89     2779.67    245.57 o
  -3   6  17      550.03      603.03    257.38 o
  -2   6  17      281.34      494.40    229.31 o
  -1   6  17      418.18      462.40    211.78 o
   0   6  17     1259.11     1036.60    252.30 o
   1   6  17      630.97      793.65    335.28 o
   2   6  17      774.15      847.64    352.11 o
   3   6  17     1367.66     1274.86    376.55 o
   4   6  17     2961.45     2918.33    418.58 o
   5   6  17      484.32      948.92    413.91 o
  -7   7  17     2939.36     3755.90    387.83 o
  -6   7  17       33.56      257.16    291.71 o
  -5   7  17      449.00      551.25    334.49 o
  -4   7  17     1177.16     1148.62    350.74 o
  -3   7  17     3329.34     3137.50    333.29 o
  -2   7  17        7.49      139.03    691.70 o
  -1   7  17     8882.56     8747.17    419.96 o
   0   7  17     1200.61      896.25    329.55 o
   1   7  17     3060.67     3451.55    349.77 o
   2   7  17       46.58      155.52    225.62 o
   3   7  17        7.21      421.17    359.87 o
   4   7  17        9.06      284.28    310.79 o
  -7   8  17     1418.16     1610.24    390.35 o
  -6   8  17     5242.94     4851.08    381.71 o
  -5   8  17     1138.53     1160.51    362.26 o
  -4   8  17     5136.40     5462.20    376.70 o
  -3   8  17     2075.64     1982.83    340.82 o
  -2   8  17     1563.63     1082.98    332.56 o
  -1   8  17       11.94      154.04    433.91 o
   0   8  17      908.36     1220.96    352.17 o
   1   8  17      167.88      265.10    369.67 o
   2   8  17     5547.28     5339.54    400.04 o
   3   8  17     2157.20     2155.40    407.18 o
   4   8  17     2629.28     2487.40    424.05 o
  -6   9  17      355.60      487.13    435.72 o
  -5   9  17      928.05      981.57    369.06 o
  -4   9  17     2192.56     2021.20    366.18 o
  -3   9  17     1800.40     2018.78    372.57 o
  -2   9  17     5222.95     5556.24    395.56 o
  -1   9  17        9.71      108.19    320.72 o
   0   9  17     4685.30     4799.58    386.23 o
   1   9  17      699.83      718.99    401.83 o
   2   9  17      777.20     1001.26    382.94 o
   3   9  17      139.04      274.77    490.17 o
  -5  10  17     9330.73     9674.87    463.15 o
  -4  10  17     1018.77      947.16    359.35 o
  -3  10  17     3909.26     4145.87    369.01 o
  -2  10  17      594.09      619.72    320.88 o
  -1  10  17      378.36      199.90    414.98 o
   0  10  17        2.12      254.86    503.40 o
   1  10  17     4221.05     4270.01    510.69 o
   2  10  17      469.68      636.56    400.30 o
  -4  11  17     1431.61     1401.14    395.33 o
  -3  11  17     4109.17     4156.63    561.16 o
  -2  11  17      608.35      654.60    414.52 o
  -1  11  17     2670.50     2577.59    400.58 o
   0  11  17      695.78      396.48    377.40 o
   1  11  17     4568.25     4660.23    413.88 o
  -2  12  17      797.40      862.03    447.93 o
  -1  12  17        2.91      224.56    326.22 o
  -6   0  18     8388.16     9756.16    591.71 o
  -4   0  18     7037.03     7530.79    503.38 o
  -2   0  18     2901.27     2999.53    318.73 o
   0   0  18     2845.27     3306.72    327.65 o
   2   0  18    11939.78    12270.54    755.40 o
   4   0  18     3609.29     3750.89    416.48 o
  -7   1  18      965.76      929.29    353.31 o
  -6   1  18       22.36       76.86    261.19 o
  -5   1  18     1544.52     1695.98    287.27 o
  -4   1  18     4804.99     5093.01    375.22 o
  -3   1  18     2940.42     2916.56    252.02 o
  -2   1  18     4752.23     4874.73    250.27 o
  -1   1  18     4501.29     4344.17    240.98 o
   0   1  18     3842.83     3667.42    306.44 o
   1   1  18      744.71     1109.85    235.98 o
   2   1  18       27.86      153.75    223.32 o
   3   1  18      252.90      222.61    283.48 o
   4   1  18      105.72       39.21    299.08 o
  -7   2  18     2729.54     3215.31    337.91 o
  -6   2  18      204.53      440.02    313.50 o
  -5   2  18     7172.59     8249.02    319.05 o
  -4   2  18     1180.78     1335.99    240.20 o
  -3   2  18     1801.49     1982.87    263.88 o
  -2   2  18        2.42       22.87    329.90 o
  -1   2  18       46.28      356.01    235.46 o
   0   2  18      483.86      297.47    227.74 o
   1   2  18     8079.07     8717.06    298.71 o
   2   2  18      335.71      536.48    244.89 o
   3   2  18     4794.14     5437.38    286.59 o
   4   2  18      614.68      710.02    277.61 o
  -7   3  18     1464.05     1532.21    350.45 o
  -6   3  18       59.64      268.38    249.05 o
  -5   3  18     1114.55      805.65    284.67 o
  -4   3  18      732.51      807.70    243.06 o
  -3   3  18     1170.08      927.97    255.55 o
  -2   3  18     5345.36     5401.75    291.15 o
  -1   3  18     2599.67     2358.65    251.36 o
   0   3  18     2600.58     2724.13    272.82 o
   1   3  18      694.79      727.07    275.56 o
   2   3  18       39.33      166.07    187.52 o
   3   3  18       11.49      218.59    238.85 o
   4   3  18     2450.87     2625.65    302.78 o
  -7   4  18     1386.22     1471.09    350.84 o
  -6   4  18     3913.36     4404.82    278.89 o
  -5   4  18      582.18      668.81    259.91 o
  -4   4  18     2992.79     3526.44    428.08 o
  -3   4  18      528.28      445.58    246.91 o
  -2   4  18       96.88       76.02    321.81 o
  -1   4  18     1626.33     1228.24    267.81 o
   0   4  18     2915.60     3176.05    276.51 o
   1   4  18      177.71      258.29    208.25 o
   2   4  18     2938.55     3610.26    301.31 o
   3   4  18      794.73     1050.26    331.49 o
   4   4  18     1495.96     1908.98    357.07 o
  -7   5  18     1447.32     1544.41    295.21 o
  -6   5  18       36.97      121.10    235.57 o
  -5   5  18      570.87      771.22    283.95 o
  -4   5  18      426.20      350.30    260.12 o
  -3   5  18     4425.26     4525.82    362.84 o
  -2   5  18      205.88       33.16     79.21 o
  -1   5  18     6824.85     7109.54    306.13 o
   0   5  18      241.99      307.12    259.78 o
   1   5  18     1720.08     2006.81    287.54 o
   2   5  18       15.13      -83.75    226.35 o
   3   5  18      402.65      263.03    399.63 o
   4   5  18       74.51       29.42    525.45 o
  -6   6  18     1975.87     1844.82    294.36 o
  -5   6  18     2443.90     2745.49    272.08 o
  -4   6  18      335.24      440.63    319.30 o
  -3   6  18      832.26     1020.17    323.98 o
  -2   6  18      368.17      681.18    311.72 o
  -1   6  18     1955.14     1940.41    365.72 o
   0   6  18     1265.04     1323.04    364.25 o
   1   6  18     1580.59     1541.42    375.93 o
   2   6  18      969.32     1077.12    381.26 o
   3   6  18     2582.83     3053.56    422.17 o
  -6   7  18      238.67      632.58    404.30 o
  -5   7  18      286.31      410.94    356.86 o
  -4   7  18      965.18     1250.42    351.81 o
  -3   7  18        3.61       27.88    325.65 o
  -2   7  18     5637.07     5487.72    387.41 o
  -1   7  18       15.49       53.26    120.86 o
   0   7  18     2859.31     2836.92    393.44 o
   1   7  18       21.12       23.68    185.95 o
   2   7  18        7.09      284.48    542.83 o
   3   7  18       23.42     -105.59    451.58 o
  -5   8  18     4634.29     4664.17    402.32 o
  -4   8  18     2519.35     2961.61    388.86 o
  -3   8  18      931.89      751.81    344.34 o
  -2   8  18       19.57       43.53    375.60 o
  -1   8  18       15.17      102.36    187.61 o
   0   8  18      416.37      440.37    426.72 o
   1   8  18     3094.26     3816.57    404.78 o
   2   8  18     1869.23     2139.88    498.73 o
  -4   9  18     1200.50     1045.84    386.78 o
  -3   9  18     5309.38     5280.42    419.98 o
  -2   9  18      289.92      339.49    380.43 o
  -1   9  18     3572.05     3328.99    413.88 o
   0   9  18      426.17      482.83    510.32 o
   1   9  18      840.25     1095.41    413.52 o
  -2  10  18      731.89      780.89    434.58 o
  -1  10  18       83.74      210.50    291.30 o
  -5   0  19     4578.48     5033.15    496.08 o
  -3   0  19     1818.82     1928.90    349.96 o
  -1   0  19      736.17      845.85    328.33 o
   1   0  19     6664.09     7455.64    422.14 o
   3   0  19     2765.49     2935.96    450.33 o
  -6   1  19      863.90      922.15    349.42 o
  -5   1  19     2068.24     1783.60    340.45 o
  -4   1  19     3369.94     3699.45    282.93 o
  -3   1  19     3166.13     3222.45    276.05 o
  -2   1  19     4198.36     4273.48    276.23 o
  -1   1  19     3523.79     3959.35    252.33 o
   0   1  19      828.91     1058.24    273.18 o
   1   1  19       10.50       11.29    185.07 o
   2   1  19      612.62      918.25    283.47 o
   3   1  19       61.70      160.90    247.34 o
  -6   2  19     5715.92     6479.75    381.62 o
  -5   2  19      593.20      715.86    292.00 o
  -4   2  19     1653.01     2209.65    288.32 o
  -3   2  19       33.48      114.23    228.60 o
  -2   2  19      116.05      370.78    334.51 o
  -1   2  19      810.67      925.12    292.54 o
   0   2  19     3257.16     3658.14    297.19 o
   1   2  19      553.45      423.35    258.30 o
   2   2  19     4481.00     4919.71    315.55 o
  -5   3  19      815.54      870.64    275.57 o
  -4   3  19     1319.45     1364.75    272.05 o
  -3   3  19     4574.02     4247.52    286.70 o
  -2   3  19     1877.69     1824.16    282.86 o
  -1   3  19     2652.07     2724.61    293.26 o
   0   3  19     1350.13     1106.02    307.34 o
   1   3  19      349.02      361.32    266.11 o
   2   3  19       47.00       83.99    506.46 o
  -5   4  19     1821.83     1860.56    295.83 o
  -4   4  19      291.26      565.25    266.80 o
  -3   4  19        5.08      126.56    178.83 o
  -2   4  19     1336.50     1127.64    276.78 o
  -1   4  19     1670.93     1930.86    291.79 o
   0   4  19     2028.45     1957.76    307.04 o
   1   4  19     3024.34     3124.37    321.62 o
   2   4  19      713.04      963.37    356.74 o
  -5   5  19       78.47      227.74    352.62 o
  -4   5  19     1481.66     1393.16    289.03 o
  -3   5  19      257.74      385.84    335.56 o
  -2   5  19     4467.79     4526.75    314.69 o
  -1   5  19      297.22        6.33    163.70 o
   0   5  19     1317.88     1506.46    400.28 o
   1   5  19      118.67      153.46    387.58 o
  -4   6  19     1789.88     1687.72    389.80 o
  -3   6  19      529.67      537.70    442.82 o
  -2   6  19     1076.64      909.25    406.87 o
  -1   6  19     1704.00     1753.75    394.91 o
   0   6  19     2596.76     2599.70    406.09 o
   1   6  19      756.46      888.41    400.61 o
  -3   7  19     5982.31     5403.46    411.15 o
  -2   7  19      139.71      251.35    334.27 o
  -1   7  19     1412.84     1778.92    414.33 o
  -2   0  20       21.92      309.20    327.02 o
  -2   1  20     3496.02     3742.15    321.71 o
  -1   1  20      988.20     1175.51    316.91 o
  -2   2  20      816.36      938.83    328.27 o
 
